# Supplementary material for: 1,5-Dimethyl-4-{[(3-methyl-5-oxo-1-phenyl-4,5-dihydro-1H-pyrazol-4-yl­idene)(thio­phen-2-yl)meth­yl]amino}-2-phenyl-1H-pyrazol-3(2H)-one
Source: Acta Crystallogr Sect E Struct Rep Online. 2011 Jan 22;67(Pt 2):o476–7. doi: 10.1107/S1600536811002467 (PMC3051767; doi:10.1107/S1600536811002467)
Supplement: Supplementary file 1 [file e-67-0o476-sup1.cif]

##############################################################################
###                                                                        ###
###        Electronic paper (Acta Crystallographica Section E)             ###
###                                                                        ###
##############################################################################
#                                                                            #
# This CIF contains the data in a paper accepted for publication in Acta     #
# Crystallographica Section E. It conforms to the requirements of Notes      #
# for Authors for Section E, and has been peer reviewed under the auspices   #
# of the IUCr Commission on Journals.                                        #
#                                                                            #
# Full details of the Crystallographic Information File format               #
# are given in the paper "The Crystallographic Information File (CIF):       #
# a New Standard Archive File for Crystallography" by S. R. Hall, F. H.      #
# Allen and I. D. Brown [Acta Cryst. (1991), A47, 655-685].                  #
#                                                                            #
# The current version of the core CIF dictionary is obtainable from          #
# ftp://ftp.iucr.org/pub/cif_core.dic. The current version number is 2.4.    #
#                                                                            #
# Software is freely available for graphical display of the structure(s) in  #
# this CIF.  For information consult the CIF home page http://www.iucr.org/  #
# cif/home.html                                                              #
#                                                                            #
# This file may be used for bona fide research purposes within the           #
# scientific community so long as proper attribution is given to the journal # 
# article from which it was obtained.                                        #
#                                                                            #
##############################################################################
                                             
data_I
_audit_creation_method     SHELXL-97
_chemical_name_systematic
;
1,5-Dimethyl-4-{[(3-methyl-5-oxo-1-phenyl-4,5-dihydro-1<i>H</i>-pyrazol-4-
ylidene)(thiophen-2-yl)methyl]amino}-2-phenyl-1<i>H</i>-pyrazol-
3(2<i>H</i>)-one
;
_chemical_name_common     ?
_chemical_formula_moiety     'C26 H23 N5 O2 S'
_chemical_formula_sum     'C26 H23 N5 O2 S'
_chemical_formula_iupac     'C26 H23 N5 O2 S'
_chemical_formula_weight     469.55
_chemical_melting_point     ?
_symmetry_cell_setting     monoclinic
_symmetry_space_group_name_H-M     'C 2/c'
_symmetry_space_group_name_Hall     '-C 2yc'
loop_
    _symmetry_equiv_pos_as_xyz
    'x, y, z'
    '-x, y, -z+1/2'
    'x+1/2, y+1/2, z'
    '-x+1/2, y+1/2, -z+1/2'
    '-x, -y, -z'
    'x, -y, z-1/2'
    '-x+1/2, -y+1/2, -z'
    'x+1/2, -y+1/2, z-1/2'
_cell_length_a     27.098(3)
_cell_length_b     7.9045(8)
_cell_length_c     22.308(2)
_cell_angle_alpha     90.00
_cell_angle_beta     99.011(8)
_cell_angle_gamma     90.00
_cell_volume     4719.4(9)
_cell_formula_units_Z     8
_cell_measurement_reflns_used     5913
_cell_measurement_theta_min     2.6
_cell_measurement_theta_max     27.9
_cell_measurement_temperature     293(2)
_exptl_crystal_description     prism
_exptl_crystal_colour     colourless
_exptl_crystal_size_max     0.42
_exptl_crystal_size_mid     0.36
_exptl_crystal_size_min     0.34
_exptl_crystal_density_diffrn     1.322
_exptl_crystal_density_meas     ?
_exptl_crystal_density_method     'not measured'
_exptl_crystal_F_000     1968
_exptl_absorpt_coefficient_mu     0.171
_exptl_absorpt_correction_type     multi-scan
_exptl_absorpt_process_details     '(CrystalClear; Rigaku, 2008)'
_exptl_absorpt_correction_T_min     0.9317
_exptl_absorpt_correction_T_max     0.9442
_exptl_special_details
;
;
_diffrn_ambient_temperature     293(2)
_diffrn_radiation_type     MoK\a
_diffrn_radiation_wavelength     0.71075
_diffrn_radiation_source     'rotating anode'
_diffrn_radiation_monochromator     multilayer
_diffrn_measurement_device_type     'Rigaku Saturn'
_diffrn_measurement_method     \w
_diffrn_detector_area_resol_mean     7.31
_diffrn_reflns_number     22080
_diffrn_reflns_av_R_equivalents     0.0368
_diffrn_reflns_av_sigmaI/netI     0.0374
_diffrn_reflns_theta_min     2.57
_diffrn_reflns_theta_max     27.91
_diffrn_reflns_theta_full     27.91
_diffrn_measured_fraction_theta_max     0.985
_diffrn_measured_fraction_theta_full     0.985
_diffrn_reflns_limit_h_min     -35
_diffrn_reflns_limit_h_max     35
_diffrn_reflns_limit_k_min     -10
_diffrn_reflns_limit_k_max     8
_diffrn_reflns_limit_l_min     -29
_diffrn_reflns_limit_l_max     29
_diffrn_standards_number     0
_diffrn_standards_interval_count     0
_diffrn_standards_interval_time     0
_diffrn_standards_decay_%     0
_refine_special_details
;
Refinement of <i>F</i>^2^ against ALL reflections. The weighted <i>R</i>-factor
<i>wR</i> and goodness of fit <i>S</i> are based on <i>F</i>^2^, conventional
<i>R</i>-factors <i>R</i> are based on <i>F</i>, with <i>F</i> set to zero for
negative <i>F</i>^2^. The threshold expression of <i>F</i>^2^ >
\s(<i>F</i>^2^) is used only for calculating <i>R</i>-factors(gt) <i>etc</i>.
and is not relevant to the choice of reflections for refinement.
<i>R</i>-factors based on <i>F</i>^2^ are statistically about twice as large
as those based on <i>F</i>, and <i>R</i>- factors based on ALL data will be
even larger.
;
_reflns_number_total     5570
_reflns_number_gt     3806
_reflns_threshold_expression     I>2\s(I)
_refine_ls_structure_factor_coef     Fsqd
_refine_ls_matrix_type     full
_refine_ls_R_factor_all     0.0720
_refine_ls_R_factor_gt     0.0494
_refine_ls_wR_factor_gt     0.1279
_refine_ls_wR_factor_ref     0.1441
_refine_ls_goodness_of_fit_ref     1.019
_refine_ls_restrained_S_all     1.023
_refine_ls_number_reflns     5570
_refine_ls_number_parameters     322
_refine_ls_number_restraints     22
_refine_ls_hydrogen_treatment     constr
_refine_ls_weighting_scheme     calc
_refine_ls_weighting_details
         'calc w=1/[\s^2^(Fo^2^)+(0.0825P)^2^+0.0000P] where P=(Fo^2^+2Fc^2^)/3'
_atom_sites_solution_hydrogens     geom
_atom_sites_solution_primary     direct
_atom_sites_solution_secondary     difmap
_refine_ls_shift/su_max     0.003
_refine_ls_shift/su_mean     0.000
_refine_diff_density_max     0.230
_refine_diff_density_min     -0.249
_refine_ls_extinction_method     none
_refine_ls_extinction_coef     ?
loop_
    _atom_type_symbol
    _atom_type_description
    _atom_type_scat_dispersion_real
    _atom_type_scat_dispersion_imag
    _atom_type_scat_source
    'C' 'C' 0.0033 0.0016
                         'International Tables Vol C Tables 4.2.6.8 and 6.1.1.4'
    'H' 'H' 0.0000 0.0000
                         'International Tables Vol C Tables 4.2.6.8 and 6.1.1.4'
    'N' 'N' 0.0061 0.0033
                         'International Tables Vol C Tables 4.2.6.8 and 6.1.1.4'
    'O' 'O' 0.0106 0.0060
                         'International Tables Vol C Tables 4.2.6.8 and 6.1.1.4'
    'S' 'S' 0.1246 0.1234
                         'International Tables Vol C Tables 4.2.6.8 and 6.1.1.4'
_computing_data_collection     'CrystalClear (Rigaku, 2008)'
_computing_cell_refinement     'CrystalClear (Rigaku, 2008)'
_computing_data_reduction     'CrystalClear (Rigaku, 2008)'
_computing_structure_solution     'SHELXS97 (Sheldrick, 2008)'
_computing_structure_refinement     'SHELXL97 (Sheldrick, 2008)'
_computing_molecular_graphics
   'ORTEPIII (Burnett & Johnson, 1996) and ORTEP-3 for Windows (Farrugia, 1997)'
_computing_publication_material     'SHELXL97 (Sheldrick, 2008)'
loop_
    _atom_site_type_symbol
    _atom_site_label
    _atom_site_fract_x
    _atom_site_fract_y
    _atom_site_fract_z
    _atom_site_U_iso_or_equiv
    _atom_site_adp_type
    _atom_site_calc_flag
    _atom_site_refinement_flags
    _atom_site_occupancy
    _atom_site_disorder_assembly
    _atom_site_disorder_group
    O O1 0.25433(4) 1.02510(13) 0.08661(6) 0.0607(3) Uani d . 1 . .
    O O2 0.08792(4) 0.72515(16) -0.01432(5) 0.0574(3) Uani d . 1 . .
    N N1 0.30507(4) 0.78662(15) 0.09168(6) 0.0454(3) Uani d . 1 . .
    N N2 0.29718(5) 0.61104(15) 0.09307(6) 0.0453(3) Uani d . 1 . .
    N N3 0.17055(5) 0.75910(17) 0.06681(6) 0.0490(3) Uani d . 1 . .
    H H3 0.1558 0.7573 0.0298 0.059 Uiso calc R 1 . .
    N N4 0.01707(5) 0.77052(16) 0.03130(6) 0.0483(3) Uani d . 1 A .
    N N5 0.00673(5) 0.81903(18) 0.08851(7) 0.0531(4) Uani d . 1 A .
    C C1 0.25902(6) 0.87031(19) 0.08467(7) 0.0440(4) Uani d . 1 . .
    C C2 0.22290(5) 0.73667(18) 0.07704(7) 0.0418(3) Uani d . 1 . .
    C C3 0.24689(6) 0.58580(18) 0.07935(7) 0.0431(3) Uani d . 1 . .
    C C4 0.22546(7) 0.4148(2) 0.06696(9) 0.0652(5) Uani d . 1 . .
    H H4A 0.1900 0.4190 0.0665 0.098 Uiso calc R 1 . .
    H H4B 0.2402 0.3383 0.0981 0.098 Uiso calc R 1 . .
    H H4C 0.2323 0.3762 0.0283 0.098 Uiso calc R 1 . .
    C C5 0.35010(6) 0.8549(2) 0.12487(7) 0.0473(4) Uani d . 1 . .
    C C6 0.36892(6) 1.0029(2) 0.10435(8) 0.0560(4) Uani d . 1 . .
    H H6 0.3523 1.0563 0.0698 0.067 Uiso calc R 1 . .
    C C7 0.41249(7) 1.0712(3) 0.13541(11) 0.0717(6) Uani d . 1 . .
    H H7 0.4250 1.1720 0.1223 0.086 Uiso calc R 1 . .
    C C8 0.43721(8) 0.9902(3) 0.18544(12) 0.0836(7) Uani d . 1 . .
    H H8 0.4667 1.0357 0.2060 0.100 Uiso calc R 1 . .
    C C9 0.41887(8) 0.8425(3) 0.20554(10) 0.0843(6) Uani d . 1 . .
    H H9 0.4363 0.7876 0.2392 0.101 Uiso calc R 1 . .
    C C10 0.37464(7) 0.7747(3) 0.17596(9) 0.0655(5) Uani d . 1 . .
    H H10 0.3616 0.6765 0.1903 0.079 Uiso calc R 1 . .
    C C11 0.33387(7) 0.4992(2) 0.07232(9) 0.0628(5) Uani d . 1 . .
    H H11A 0.3337 0.3918 0.0924 0.094 Uiso calc R 1 . .
    H H11B 0.3665 0.5489 0.0816 0.094 Uiso calc R 1 . .
    H H11C 0.3256 0.4832 0.0293 0.094 Uiso calc R 1 . .
    C C12 0.14164(6) 0.78314(18) 0.11001(7) 0.0431(4) Uani d . 1 . .
    S S1 0.16071(3) 0.63681(8) 0.22363(3) 0.0702(2) Uani d PD 0.82 A 1
    C C13 0.16636(6) 0.79831(19) 0.17339(7) 0.0468(4) Uani d PD 0.82 A 1
    C C14 0.19533(11) 0.9188(3) 0.20297(12) 0.0704(8) Uani d PD 0.82 A 1
    H H14 0.2031 1.0169 0.1834 0.085 Uiso calc PR 0.82 A 1
    C C15 0.21288(18) 0.8917(6) 0.26270(14) 0.0765(8) Uani d PD 0.82 A 1
    H H15 0.2330 0.9675 0.2874 0.092 Uiso calc PR 0.82 A 1
    C C16 0.19767(14) 0.7430(5) 0.28143(13) 0.0709(9) Uani d PD 0.82 A 1
    H H16 0.2060 0.7018 0.3208 0.085 Uiso calc PR 0.82 A 1
    S S1' 0.20046(19) 0.9710(5) 0.1965(2) 0.0702(2) Uani d PD 0.18 A 2
    C C13' 0.16636(6) 0.79831(19) 0.17339(7) 0.0468(4) Uani d PD 0.18 A 2
    C C14' 0.1637(5) 0.6894(16) 0.2181(5) 0.0704(8) Uani d PD 0.18 A 2
    H H14' 0.1463 0.5877 0.2123 0.085 Uiso calc PR 0.18 A 2
    C C15' 0.1879(8) 0.738(2) 0.2721(6) 0.0765(8) Uani d PD 0.18 A 2
    H H15' 0.1895 0.6745 0.3075 0.092 Uiso calc PR 0.18 A 2
    C C16' 0.2097(7) 0.889(2) 0.2692(6) 0.0709(9) Uani d PD 0.18 A 2
    H H16' 0.2278 0.9432 0.3025 0.085 Uiso calc PR 0.18 A 2
    C C17 0.06744(5) 0.75638(19) 0.03103(7) 0.0449(4) Uani d . 1 . .
    C C18 0.09039(6) 0.78841(18) 0.09237(7) 0.0437(4) Uani d . 1 A .
    C C19 0.04936(6) 0.8289(2) 0.12425(8) 0.0504(4) Uani d . 1 . .
    C C20 0.05032(7) 0.8851(3) 0.18855(9) 0.0727(6) Uani d . 1 A .
    H H20A 0.0181 0.9285 0.1934 0.109 Uiso calc R 1 . .
    H H20B 0.0750 0.9721 0.1982 0.109 Uiso calc R 1 . .
    H H20C 0.0585 0.7907 0.2153 0.109 Uiso calc R 1 . .
    C C21 -0.02273(6) 0.75001(19) -0.01723(7) 0.0468(4) Uani d . 1 . .
    C C22 -0.01595(7) 0.6573(2) -0.06807(8) 0.0579(4) Uani d . 1 A .
    H H22 0.0149 0.6082 -0.0706 0.069 Uiso calc R 1 . .
    C C23 -0.05544(7) 0.6384(2) -0.11491(9) 0.0648(5) Uani d . 1 . .
    H H23 -0.0511 0.5759 -0.1490 0.078 Uiso calc R 1 A .
    C C24 -0.10124(7) 0.7112(2) -0.11174(9) 0.0650(5) Uani d . 1 A .
    H H24 -0.1276 0.6986 -0.1436 0.078 Uiso calc R 1 . .
    C C25 -0.10744(7) 0.8021(2) -0.06118(9) 0.0618(5) Uani d . 1 . .
    H H25 -0.1383 0.8510 -0.0588 0.074 Uiso calc R 1 A .
    C C26 -0.06879(6) 0.8225(2) -0.01381(9) 0.0540(4) Uani d . 1 A .
    H H26 -0.0735 0.8844 0.0203 0.065 Uiso calc R 1 . .
loop_
    _atom_site_aniso_label
    _atom_site_aniso_U_11
    _atom_site_aniso_U_22
    _atom_site_aniso_U_33
    _atom_site_aniso_U_12
    _atom_site_aniso_U_13
    _atom_site_aniso_U_23
    O1 0.0648(7) 0.0375(6) 0.0805(9) 0.0072(5) 0.0132(6) 0.0016(5)
    O2 0.0493(6) 0.0790(8) 0.0465(7) 0.0004(6) 0.0160(5) -0.0109(6)
    N1 0.0438(7) 0.0364(7) 0.0564(8) 0.0001(5) 0.0095(6) -0.0004(5)
    N2 0.0477(8) 0.0353(7) 0.0541(8) 0.0042(5) 0.0122(6) -0.0015(5)
    N3 0.0451(7) 0.0643(8) 0.0390(7) 0.0024(6) 0.0108(6) -0.0003(6)
    N4 0.0422(7) 0.0559(8) 0.0494(8) -0.0021(6) 0.0152(6) -0.0073(6)
    N5 0.0494(8) 0.0609(9) 0.0531(8) -0.0029(6) 0.0206(7) -0.0073(6)
    C1 0.0466(9) 0.0403(8) 0.0462(9) 0.0041(7) 0.0108(7) 0.0004(6)
    C2 0.0427(8) 0.0444(8) 0.0395(8) 0.0028(6) 0.0100(6) 0.0004(6)
    C3 0.0506(9) 0.0411(8) 0.0393(8) -0.0014(7) 0.0122(7) 0.0008(6)
    C4 0.0727(12) 0.0466(10) 0.0756(13) -0.0091(9) 0.0088(10) -0.0026(8)
    C5 0.0449(9) 0.0492(9) 0.0496(9) -0.0004(7) 0.0132(7) -0.0053(7)
    C6 0.0548(10) 0.0545(10) 0.0615(11) -0.0064(8) 0.0180(8) -0.0054(8)
    C7 0.0580(12) 0.0731(13) 0.0879(15) -0.0165(10) 0.0234(11) -0.0217(11)
    C8 0.0542(12) 0.1040(18) 0.0905(17) -0.0113(12) 0.0047(12) -0.0319(14)
    C9 0.0697(14) 0.1072(18) 0.0688(14) 0.0025(13) -0.0116(11) -0.0062(13)
    C10 0.0655(12) 0.0736(13) 0.0562(11) -0.0005(10) 0.0059(9) 0.0044(9)
    C11 0.0650(11) 0.0491(10) 0.0797(13) 0.0140(8) 0.0277(10) -0.0015(9)
    C12 0.0502(9) 0.0384(8) 0.0426(8) -0.0014(6) 0.0134(7) 0.0004(6)
    S1 0.0933(5) 0.0628(5) 0.0532(4) -0.0107(4) 0.0077(3) 0.0143(3)
    C13 0.0493(9) 0.0510(9) 0.0418(8) 0.0006(7) 0.0129(7) -0.0007(7)
    C14 0.111(2) 0.0564(18) 0.0461(14) -0.0152(16) 0.0183(13) 0.0058(12)
    C15 0.0871(19) 0.096(2) 0.0469(15) -0.0203(15) 0.0134(14) -0.0138(14)
    C16 0.079(2) 0.093(2) 0.0389(14) 0.0077(16) 0.0025(13) 0.0086(14)
    S1' 0.0933(5) 0.0628(5) 0.0532(4) -0.0107(4) 0.0077(3) 0.0143(3)
    C13' 0.0493(9) 0.0510(9) 0.0418(8) 0.0006(7) 0.0129(7) -0.0007(7)
    C14' 0.111(2) 0.0564(18) 0.0461(14) -0.0152(16) 0.0183(13) 0.0058(12)
    C15' 0.0871(19) 0.096(2) 0.0469(15) -0.0203(15) 0.0134(14) -0.0138(14)
    C16' 0.079(2) 0.093(2) 0.0389(14) 0.0077(16) 0.0025(13) 0.0086(14)
    C17 0.0441(9) 0.0447(8) 0.0481(9) -0.0024(7) 0.0144(7) -0.0034(6)
    C18 0.0440(9) 0.0450(8) 0.0447(8) -0.0030(6) 0.0149(7) -0.0023(6)
    C19 0.0507(10) 0.0533(9) 0.0509(9) -0.0034(7) 0.0197(8) -0.0041(7)
    C20 0.0693(12) 0.0975(16) 0.0566(11) 0.0001(10) 0.0262(9) -0.0158(10)
    C21 0.0442(9) 0.0437(8) 0.0537(9) -0.0050(7) 0.0113(7) 0.0004(7)
    C22 0.0509(10) 0.0610(11) 0.0621(11) 0.0011(8) 0.0097(8) -0.0105(8)
    C23 0.0668(12) 0.0650(12) 0.0613(12) -0.0039(9) 0.0056(9) -0.0120(9)
    C24 0.0592(11) 0.0631(12) 0.0688(12) -0.0045(9) -0.0019(9) 0.0008(9)
    C25 0.0492(10) 0.0544(11) 0.0810(14) 0.0022(8) 0.0077(9) 0.0043(9)
    C26 0.0488(10) 0.0487(9) 0.0660(11) -0.0009(7) 0.0138(8) -0.0033(8)
_geom_special_details
;
 All esds (except the esd in the dihedral angle between two l.s. planes)
 are estimated using the full covariance matrix.  The cell esds are taken
 into account individually in the estimation of esds in distances, angles
 and torsion angles; correlations between esds in cell parameters are only
 used when they are defined by crystal symmetry.  An approximate (isotropic)
 treatment of cell esds is used for estimating esds involving l.s. planes.
;
loop_
    _geom_bond_atom_site_label_1
    _geom_bond_atom_site_label_2
    _geom_bond_site_symmetry_2
    _geom_bond_distance
    _geom_bond_publ_flag
    O1 C1 . 1.2316(17) ?
    O2 C17 . 1.2524(16) ?
    N1 C1 . 1.3994(19) ?
    N1 N2 . 1.4054(17) ?
    N1 C5 . 1.430(2) ?
    N2 C3 . 1.3637(19) ?
    N2 C11 . 1.4590(19) ?
    N3 C12 . 1.3471(18) ?
    N3 C2 . 1.412(2) ?
    N3 H3 . 0.8600 ?
    N4 C17 . 1.3703(19) ?
    N4 N5 . 1.4023(17) ?
    N4 C21 . 1.413(2) ?
    N5 C19 . 1.299(2) ?
    C1 C2 . 1.432(2) ?
    C2 C3 . 1.355(2) ?
    C3 C4 . 1.480(2) ?
    C4 H4A . 0.9600 ?
    C4 H4B . 0.9600 ?
    C4 H4C . 0.9600 ?
    C5 C10 . 1.380(2) ?
    C5 C6 . 1.383(2) ?
    C6 C7 . 1.382(3) ?
    C6 H6 . 0.9300 ?
    C7 C8 . 1.368(3) ?
    C7 H7 . 0.9300 ?
    C8 C9 . 1.371(3) ?
    C8 H8 . 0.9300 ?
    C9 C10 . 1.382(3) ?
    C9 H9 . 0.9300 ?
    C10 H10 . 0.9300 ?
    C11 H11A . 0.9600 ?
    C11 H11B . 0.9600 ?
    C11 H11C . 0.9600 ?
    C12 C18 . 1.384(2) ?
    C12 C13 . 1.472(2) ?
    S1 C13 . 1.7213(16) ?
    S1 C16 . 1.722(3) ?
    C13 C14 . 1.340(3) ?
    C14 C15 . 1.360(4) ?
    C14 H14 . 0.9300 ?
    C15 C16 . 1.335(3) ?
    C15 H15 . 0.9300 ?
    C16 H16 . 0.9300 ?
    S1' C16' . 1.728(10) ?
    C14' C15' . 1.336(8) ?
    C14' H14' . 0.9300 ?
    C15' C16' . 1.336(8) ?
    C15' H15' . 0.9300 ?
    C16' H16' . 0.9300 ?
    C17 C18 . 1.434(2) ?
    C18 C19 . 1.446(2) ?
    C19 C20 . 1.498(2) ?
    C20 H20A . 0.9600 ?
    C20 H20B . 0.9600 ?
    C20 H20C . 0.9600 ?
    C21 C26 . 1.386(2) ?
    C21 C22 . 1.387(2) ?
    C22 C23 . 1.382(3) ?
    C22 H22 . 0.9300 ?
    C23 C24 . 1.380(3) ?
    C23 H23 . 0.9300 ?
    C24 C25 . 1.370(3) ?
    C24 H24 . 0.9300 ?
    C25 C26 . 1.376(3) ?
    C25 H25 . 0.9300 ?
    C26 H26 . 0.9300 ?
loop_
    _geom_angle_atom_site_label_1
    _geom_angle_atom_site_label_2
    _geom_angle_atom_site_label_3
    _geom_angle_site_symmetry_1
    _geom_angle_site_symmetry_3
    _geom_angle
    _geom_angle_publ_flag
    C1 N1 N2 . . 109.46(11) ?
    C1 N1 C5 . . 123.58(12) ?
    N2 N1 C5 . . 118.79(12) ?
    C3 N2 N1 . . 106.84(11) ?
    C3 N2 C11 . . 123.14(13) ?
    N1 N2 C11 . . 118.55(12) ?
    C12 N3 C2 . . 125.74(14) ?
    C12 N3 H3 . . 117.1 ?
    C2 N3 H3 . . 117.1 ?
    C17 N4 N5 . . 111.56(13) ?
    C17 N4 C21 . . 128.95(13) ?
    N5 N4 C21 . . 119.43(12) ?
    C19 N5 N4 . . 106.83(12) ?
    O1 C1 N1 . . 124.12(14) ?
    O1 C1 C2 . . 131.66(14) ?
    N1 C1 C2 . . 104.21(12) ?
    C3 C2 N3 . . 125.48(14) ?
    C3 C2 C1 . . 109.25(13) ?
    N3 C2 C1 . . 125.25(13) ?
    C2 C3 N2 . . 109.66(13) ?
    C2 C3 C4 . . 128.65(15) ?
    N2 C3 C4 . . 121.65(14) ?
    C3 C4 H4A . . 109.5 ?
    C3 C4 H4B . . 109.5 ?
    H4A C4 H4B . . 109.5 ?
    C3 C4 H4C . . 109.5 ?
    H4A C4 H4C . . 109.5 ?
    H4B C4 H4C . . 109.5 ?
    C10 C5 C6 . . 120.45(17) ?
    C10 C5 N1 . . 121.06(15) ?
    C6 C5 N1 . . 118.48(15) ?
    C7 C6 C5 . . 119.67(19) ?
    C7 C6 H6 . . 120.2 ?
    C5 C6 H6 . . 120.2 ?
    C8 C7 C6 . . 119.8(2) ?
    C8 C7 H7 . . 120.1 ?
    C6 C7 H7 . . 120.1 ?
    C7 C8 C9 . . 120.6(2) ?
    C7 C8 H8 . . 119.7 ?
    C9 C8 H8 . . 119.7 ?
    C8 C9 C10 . . 120.4(2) ?
    C8 C9 H9 . . 119.8 ?
    C10 C9 H9 . . 119.8 ?
    C5 C10 C9 . . 119.1(2) ?
    C5 C10 H10 . . 120.5 ?
    C9 C10 H10 . . 120.5 ?
    N2 C11 H11A . . 109.5 ?
    N2 C11 H11B . . 109.5 ?
    H11A C11 H11B . . 109.5 ?
    N2 C11 H11C . . 109.5 ?
    H11A C11 H11C . . 109.5 ?
    H11B C11 H11C . . 109.5 ?
    N3 C12 C18 . . 118.10(14) ?
    N3 C12 C13 . . 118.08(14) ?
    C18 C12 C13 . . 123.81(13) ?
    C13 S1 C16 . . 91.47(12) ?
    C14 C13 C12 . . 132.40(16) ?
    C14 C13 S1 . . 108.14(15) ?
    C12 C13 S1 . . 119.45(12) ?
    C13 C14 C15 . . 117.3(3) ?
    C13 C14 H14 . . 121.3 ?
    C15 C14 H14 . . 121.3 ?
    C16 C15 C14 . . 111.6(3) ?
    C16 C15 H15 . . 124.2 ?
    C14 C15 H15 . . 124.2 ?
    C15 C16 S1 . . 111.5(3) ?
    C15 C16 H16 . . 124.2 ?
    S1 C16 H16 . . 124.2 ?
    C15' C14' H14' . . 122.8 ?
    C16' C15' C14' . . 111.7(12) ?
    C16' C15' H15' . . 124.1 ?
    C14' C15' H15' . . 124.1 ?
    C15' C16' S1' . . 112.5(11) ?
    C15' C16' H16' . . 123.7 ?
    S1' C16' H16' . . 123.7 ?
    O2 C17 N4 . . 125.97(15) ?
    O2 C17 C18 . . 128.66(14) ?
    N4 C17 C18 . . 105.36(12) ?
    C12 C18 C17 . . 122.15(13) ?
    C12 C18 C19 . . 132.96(15) ?
    C17 C18 C19 . . 104.85(13) ?
    N5 C19 C18 . . 111.29(14) ?
    N5 C19 C20 . . 119.07(14) ?
    C18 C19 C20 . . 129.57(16) ?
    C19 C20 H20A . . 109.5 ?
    C19 C20 H20B . . 109.5 ?
    H20A C20 H20B . . 109.5 ?
    C19 C20 H20C . . 109.5 ?
    H20A C20 H20C . . 109.5 ?
    H20B C20 H20C . . 109.5 ?
    C26 C21 C22 . . 119.95(16) ?
    C26 C21 N4 . . 119.76(15) ?
    C22 C21 N4 . . 120.29(14) ?
    C23 C22 C21 . . 119.30(16) ?
    C23 C22 H22 . . 120.3 ?
    C21 C22 H22 . . 120.3 ?
    C24 C23 C22 . . 120.84(18) ?
    C24 C23 H23 . . 119.6 ?
    C22 C23 H23 . . 119.6 ?
    C25 C24 C23 . . 119.24(18) ?
    C25 C24 H24 . . 120.4 ?
    C23 C24 H24 . . 120.4 ?
    C24 C25 C26 . . 121.12(17) ?
    C24 C25 H25 . . 119.4 ?
    C26 C25 H25 . . 119.4 ?
    C25 C26 C21 . . 119.55(17) ?
    C25 C26 H26 . . 120.2 ?
    C21 C26 H26 . . 120.2 ?
loop_
    _geom_torsion_atom_site_label_1
    _geom_torsion_atom_site_label_2
    _geom_torsion_atom_site_label_3
    _geom_torsion_atom_site_label_4
    _geom_torsion_site_symmetry_1
    _geom_torsion_site_symmetry_2
    _geom_torsion_site_symmetry_3
    _geom_torsion_site_symmetry_4
    _geom_torsion
    _geom_torsion_publ_flag
    C1 N1 N2 C3 . . . . 7.51(15) ?
    C5 N1 N2 C3 . . . . 157.23(12) ?
    C1 N1 N2 C11 . . . . 152.10(15) ?
    C5 N1 N2 C11 . . . . -58.19(19) ?
    C17 N4 N5 C19 . . . . -2.41(18) ?
    C21 N4 N5 C19 . . . . -179.86(14) ?
    N2 N1 C1 O1 . . . . 174.18(15) ?
    C5 N1 C1 O1 . . . . 26.2(2) ?
    N2 N1 C1 C2 . . . . -4.47(15) ?
    C5 N1 C1 C2 . . . . -152.43(14) ?
    C12 N3 C2 C3 . . . . 97.57(19) ?
    C12 N3 C2 C1 . . . . -84.5(2) ?
    O1 C1 C2 C3 . . . . -178.69(17) ?
    N1 C1 C2 C3 . . . . -0.18(16) ?
    O1 C1 C2 N3 . . . . 3.1(3) ?
    N1 C1 C2 N3 . . . . -178.36(13) ?
    N3 C2 C3 N2 . . . . -176.91(13) ?
    C1 C2 C3 N2 . . . . 4.92(17) ?
    N3 C2 C3 C4 . . . . 5.7(3) ?
    C1 C2 C3 C4 . . . . -172.46(16) ?
    N1 N2 C3 C2 . . . . -7.60(16) ?
    C11 N2 C3 C2 . . . . -150.16(14) ?
    N1 N2 C3 C4 . . . . 170.00(14) ?
    C11 N2 C3 C4 . . . . 27.4(2) ?
    C1 N1 C5 C10 . . . . 117.51(17) ?
    N2 N1 C5 C10 . . . . -27.7(2) ?
    C1 N1 C5 C6 . . . . -63.0(2) ?
    N2 N1 C5 C6 . . . . 151.78(13) ?
    C10 C5 C6 C7 . . . . -0.2(2) ?
    N1 C5 C6 C7 . . . . -179.70(14) ?
    C5 C6 C7 C8 . . . . 1.3(3) ?
    C6 C7 C8 C9 . . . . -0.7(3) ?
    C7 C8 C9 C10 . . . . -1.0(3) ?
    C6 C5 C10 C9 . . . . -1.4(3) ?
    N1 C5 C10 C9 . . . . 178.03(16) ?
    C8 C9 C10 C5 . . . . 2.0(3) ?
    C2 N3 C12 C18 . . . . -174.54(14) ?
    C2 N3 C12 C13 . . . . 4.1(2) ?
    N3 C12 C13 C14 . . . . 69.7(2) ?
    C18 C12 C13 C14 . . . . -111.8(2) ?
    N3 C12 C13 S1 . . . . -109.04(14) ?
    C18 C12 C13 S1 . . . . 69.48(18) ?
    C16 S1 C13 C14 . . . . 0.23(16) ?
    C16 S1 C13 C12 . . . . 179.22(18) ?
    C12 C13 C14 C15 . . . . -179.3(2) ?
    S1 C13 C14 C15 . . . . -0.51(16) ?
    C13 C14 C15 C16 . . . . 0.6(2) ?
    C14 C15 C16 S1 . . . . -0.4(2) ?
    C13 S1 C16 C15 . . . . 0.1(2) ?
    C14' C15' C16' S1' . . . . -1.0(5) ?
    N5 N4 C17 O2 . . . . -175.43(15) ?
    C21 N4 C17 O2 . . . . 1.7(3) ?
    N5 N4 C17 C18 . . . . 3.33(16) ?
    C21 N4 C17 C18 . . . . -179.53(14) ?
    N3 C12 C18 C17 . . . . 4.9(2) ?
    C13 C12 C18 C17 . . . . -173.64(14) ?
    N3 C12 C18 C19 . . . . -172.35(16) ?
    C13 C12 C18 C19 . . . . 9.1(3) ?
    O2 C17 C18 C12 . . . . -2.1(3) ?
    N4 C17 C18 C12 . . . . 179.21(14) ?
    O2 C17 C18 C19 . . . . 175.83(16) ?
    N4 C17 C18 C19 . . . . -2.88(16) ?
    N4 N5 C19 C18 . . . . 0.41(18) ?
    N4 N5 C19 C20 . . . . 177.69(15) ?
    C12 C18 C19 N5 . . . . 179.15(16) ?
    C17 C18 C19 N5 . . . . 1.57(18) ?
    C12 C18 C19 C20 . . . . 2.2(3) ?
    C17 C18 C19 C20 . . . . -175.35(18) ?
    C17 N4 C21 C26 . . . . -158.43(15) ?
    N5 N4 C21 C26 . . . . 18.5(2) ?
    C17 N4 C21 C22 . . . . 21.8(2) ?
    N5 N4 C21 C22 . . . . -161.24(15) ?
    C26 C21 C22 C23 . . . . 0.1(3) ?
    N4 C21 C22 C23 . . . . 179.81(15) ?
    C21 C22 C23 C24 . . . . 0.3(3) ?
    C22 C23 C24 C25 . . . . -0.4(3) ?
    C23 C24 C25 C26 . . . . 0.2(3) ?
    C24 C25 C26 C21 . . . . 0.1(3) ?
    C22 C21 C26 C25 . . . . -0.2(2) ?
    N4 C21 C26 C25 . . . . -179.99(15) ?
loop_
    _geom_hbond_atom_site_label_D
    _geom_hbond_atom_site_label_H
    _geom_hbond_atom_site_label_A
    _geom_hbond_site_symmetry_A
    _geom_hbond_distance_DH
    _geom_hbond_distance_HA
    _geom_hbond_distance_DA
    _geom_hbond_angle_DHA
    N3 H3 O2 . 0.86 1.96 2.6631(18) 138
data_global
_journal_date_recd_electronic     2011-01-10
_journal_date_accepted     2011-01-18
_journal_name_full     'Acta Crystallographica, Section E'
_journal_year     2011
_journal_volume     67
_journal_issue      2
_journal_page_first     o476
_journal_page_last     o477
_journal_paper_category     QO
_journal_coeditor_code     DN2653
_publ_contact_author_name     'Zhu Hualing'
_publ_contact_author_address
;
Department of Basic Science,
Tianjin Agricultural College
Tianjin Jinjing Road No 22,
Tianjin ,300384
People's Republic of China
;
_publ_contact_author_email     zhuhualing2004@126.com
_publ_contact_author_phone      2223781295
_publ_section_title
;\
1,5-Dimethyl-4-{[(3-methyl-5-oxo-1-phenyl-4,5-dihydro-1<i>H</i>-pyrazol-4-\
ylidene)(thiophen-2-yl)methyl]amino}-2-phenyl-1<i>H</i>-pyrazol-3(2<i>H</i>)\
-one
;
loop_
    _publ_author_name
    _publ_author_address
    'Zhu, Hualing'
;
Department of Basic Science,
Tianjin Agricultural College
Tianjin Jinjing Road No. 22,
Tianjin 300384
People's Republic of China
;
    'Ban, Litong'
;
Department of Agricultural Science,
Tianjin Agricultural College
Tianjin Jinjing Road No. 22,
Tianjin 300384
People's Republic of China
;
    'Zhang, Pingping'
;
Department of Food Science,
Tianjin Agricultural College
Tianjin Jinjing Road No. 22,
Tianjin 300384
People's Republic of China
;
    'Zhao, Xinxin'
;
Department of Basic Science,
Tianjin Agricultural College
Tianjin Jinjing Road No. 22,
Tianjin 300384
People's Republic of China
;
    'Ren, Junjie'
;
Department of Basic Science,
Tianjin Agricultural College
Tianjin Jinjing Road No. 22,
Tianjin 300384
People's Republic of China
;
