# Supplementary material for: 1,5-Dimethyl-4-{[(3-methyl-5-oxo-1-phenyl-4,5-dihydro-1H-pyrazol-4-yl­idene)(thio­phen-2-yl)meth­yl]amino}-2-phenyl-1H-pyrazol-3(2H)-one
Source: Acta Crystallogr Sect E Struct Rep Online. 2011 Jan 22;67(Pt 2):o476–7. doi: 10.1107/S1600536811002467 (PMC3051767; doi:10.1107/S1600536811002467)
Supplement: Supplementary file 2 [file e-67-0o476-Isup2.hkl]

#
# h,k,l, Fc-squared, Fo-squared, sigma(Fo-squared) and status flag
#
data_I
_shelx_title ' _r101130a'
_shelx_refln_list_code          4
_shelx_F_calc_maximum      237.93
_exptl_crystal_F_000      1968.00
_reflns_d_resolution_high  0.7592
 
loop_
 _symmetry_equiv_pos_as_xyz
 'x, y, z'
 '-x, y, -z+1/2'
 'x+1/2, y+1/2, z'
 '-x+1/2, y+1/2, -z+1/2'
 '-x, -y, -z'
 'x, -y, z-1/2'
 '-x+1/2, -y+1/2, -z'
 'x+1/2, -y+1/2, z-1/2'
 
_cell_length_a    27.0985
_cell_length_b     7.9045
_cell_length_c    22.3082
_cell_angle_alpha  90.000
_cell_angle_beta   99.011
_cell_angle_gamma  90.000
 
_shelx_F_squared_multiplier     1.000
 
loop_
 _refln_index_h
 _refln_index_k
 _refln_index_l
 _refln_F_squared_calc
 _refln_F_squared_meas
 _refln_F_squared_sigma
 _refln_observed_status
   4   0   0       38.51       69.76      4.18 o
   6   0   0     1490.34     1407.11     12.70 o
   8   0   0     8218.49     7115.46    129.77 o
  10   0   0     1388.37     1369.53     14.07 o
  12   0   0    21054.92    21438.41    206.57 o
  14   0   0     2414.39     2641.47     31.59 o
  16   0   0       10.73       10.26      6.30 o
  18   0   0      291.24      363.97     11.55 o
  20   0   0     1300.83     1314.98     27.92 o
  22   0   0     1627.92     1708.49     61.44 o
  24   0   0      162.22      161.15     12.82 o
  26   0   0     1175.35     1007.69     36.94 o
  28   0   0     1118.15     1259.21     41.94 o
  30   0   0        2.83       13.39     17.26 o
  32   0   0       24.58       27.31     27.64 o
   1   1   0     4490.63     3876.03     34.86 o
   3   1   0        0.45       56.55     13.00 o
   5   1   0    16792.99    15776.48    138.75 o
   7   1   0      568.67      505.78      7.86 o
   9   1   0       70.34       90.81      2.89 o
  11   1   0     3198.22     2841.43     39.81 o
  13   1   0     8700.88     8115.39     57.13 o
  15   1   0     1921.32     2051.34     22.66 o
  17   1   0      316.16      300.28      5.31 o
  19   1   0     1965.73     1961.13     33.27 o
  21   1   0      219.20      207.47      6.75 o
  23   1   0      198.53      188.69     10.37 o
  25   1   0        0.04       11.43      5.36 o
  27   1   0       49.82       61.06     15.68 o
  29   1   0       85.62       57.67     22.91 o
  31   1   0        2.65        0.50     12.06 o
  35   1   0       32.08       30.76     22.18 o
   2   2   0    34140.42    38432.48    461.63 o
   4   2   0    10045.00     9201.70     70.18 o
   6   2   0     5526.13     4998.83    100.56 o
   8   2   0     1134.59     1055.50     13.60 o
  10   2   0    12686.20    13273.43    181.34 o
  12   2   0     1425.15     1556.18     19.32 o
  14   2   0      568.62      528.28      7.86 o
  16   2   0     2296.98     2299.09     23.87 o
  18   2   0       77.16       65.71      7.47 o
  20   2   0      275.05      283.75      7.72 o
  22   2   0       18.44       10.49      4.69 o
  24   2   0      774.00      739.30     20.42 o
  26   2   0        2.11        7.09      5.10 o
  28   2   0      190.20      190.80     29.66 o
  30   2   0        0.76       -2.42     12.41 o
   1   3   0     1130.75     1099.33     12.12 o
   3   3   0    12193.27    11867.82     54.27 o
   5   3   0     1670.85     1671.48     17.01 o
   7   3   0      383.03      372.14      9.80 o
   9   3   0      720.10      680.20     16.79 o
  11   3   0     1296.59     1158.51     16.63 o
  13   3   0      507.39      450.01      7.24 o
  15   3   0     2608.88     2771.01     33.41 o
  17   3   0      962.56      942.87     12.03 o
  19   3   0        3.15        2.91      3.93 o
  21   3   0        9.39        9.62      5.27 o
  23   3   0      313.79      260.94     17.62 o
  25   3   0      205.29      173.93     23.76 o
  27   3   0        1.90        4.10     10.89 o
  29   3   0      315.84      232.00    144.09 o
   0   4   0     5022.62     4664.07     61.73 o
   2   4   0      511.73      629.93     10.27 o
   4   4   0     2271.70     2364.74     46.20 o
   6   4   0       44.77       47.03      4.04 o
   8   4   0      290.14      376.13     14.43 o
  10   4   0     2337.50     2285.86     50.93 o
  12   4   0       68.20      114.15     21.52 o
  14   4   0      283.76      249.12      9.12 o
  16   4   0      267.98      259.20     10.10 o
  18   4   0      556.21      614.79     16.95 o
  20   4   0     1833.35     1922.63     40.75 o
  22   4   0       18.29       17.97      8.22 o
  24   4   0      124.98      101.78     22.71 o
  26   4   0      305.54      218.67     74.62 o
  28   4   0        3.12       10.94     15.23 o
  32   4   0       15.12       -1.35     26.57 o
   1   5   0     1243.96     1207.00     16.95 o
   3   5   0      143.95      197.34      8.30 o
   5   5   0        3.17        7.09      4.74 o
   7   5   0     2695.48     2674.34     46.24 o
   9   5   0     1266.76     1302.44     25.86 o
  11   5   0      138.26      114.22     14.93 o
  13   5   0     3386.91     3576.43     86.14 o
  15   5   0     2664.43     2617.65     46.64 o
  17   5   0      646.66      605.20     16.77 o
  19   5   0       88.18      117.34     23.99 o
  21   5   0       27.88       30.76     11.84 o
  23   5   0        2.88       -2.58      9.38 o
  25   5   0        8.37       10.86     12.91 o
  27   5   0        0.19       24.79     26.01 o
  29   5   0       24.47        8.60     18.64 o
   0   6   0      109.82       84.87     18.09 o
   2   6   0      974.32      994.10     18.18 o
   4   6   0      850.15      866.61     22.69 o
   6   6   0      407.86      404.97     25.84 o
   8   6   0       93.67      127.21     22.80 o
  10   6   0     1758.66     2043.00     44.09 o
  12   6   0      371.21      403.29     23.86 o
  14   6   0       21.42       23.94     11.86 o
  16   6   0      251.18      254.70     47.37 o
  18   6   0      276.75      280.35     39.23 o
  20   6   0      248.61      196.75     44.85 o
  22   6   0        5.62       11.56      7.07 o
  24   6   0       36.12       26.84     12.82 o
  26   6   0       32.21       25.51     22.89 o
   1   7   0      909.77      956.56     39.16 o
   3   7   0       70.76       66.76     16.32 o
   5   7   0       11.48       16.00      7.75 o
   7   7   0     1842.26     1904.65     64.00 o
   9   7   0      628.14      601.03     29.87 o
  11   7   0       77.99      102.82     20.84 o
  13   7   0      559.76      633.57     38.37 o
  15   7   0        5.61       12.68     14.10 o
  17   7   0        0.01       15.14     11.00 o
  19   7   0       10.23       14.55      7.63 o
  21   7   0       12.42       24.69     13.15 o
  23   7   0       97.38       83.99     33.09 o
  25   7   0       23.37       10.26     14.87 o
   0   8   0     1171.31     1283.14     49.23 o
   2   8   0      324.61      283.42     28.47 o
   4   8   0       22.99       22.14     10.50 o
   6   8   0      236.17      265.45     50.00 o
   8   8   0        3.52       10.03      8.66 o
  10   8   0      425.74      460.95     39.13 o
  12   8   0        0.92       12.70     14.50 o
  14   8   0        1.36       12.01      7.83 o
  16   8   0        9.95       21.40     12.77 o
  18   8   0        0.16       17.43     12.90 o
  20   8   0       53.40       31.16     27.99 o
  22   8   0      130.18       97.05     44.74 o
   1   9   0        8.49        8.27     13.67 o
   3   9   0       15.56       24.42     21.97 o
   5   9   0       19.65       25.12     15.73 o
   7   9   0       73.62       80.26     28.04 o
   9   9   0       26.60       20.06     14.22 o
  11   9   0       22.89       27.83     15.47 o
  13   9   0       33.21       23.26     10.74 o
  15   9   0        8.17        6.32     16.07 o
  17   9   0      156.40      138.00     51.08 o
   0  10   0       31.75        5.91     13.76 o
   2  10   0      124.80      109.56     33.74 o
   4  10   0       35.56       38.37     22.38 o
   6  10   0       15.84        4.11     20.42 o
   8  10   0        0.13        9.59     15.53 o
 -33   1   1       19.33        5.99     23.69 o
 -31   1   1        8.65       14.58     10.82 o
 -29   1   1        0.06       20.03     12.44 o
 -27   1   1      889.07     1008.19     30.52 o
 -25   1   1      883.08      827.01     20.07 o
 -23   1   1      463.00      436.27     13.96 o
 -21   1   1        1.45        3.37      3.50 o
 -19   1   1     3526.46     3592.72     41.18 o
 -17   1   1      334.31      341.58      8.68 o
 -15   1   1     6078.76     6140.64     78.68 o
 -13   1   1     1254.47     1313.86     13.50 o
 -11   1   1     5622.05     5552.36     36.51 o
  -9   1   1     6365.42     5265.91     51.14 o
  -7   1   1     2692.76     2167.20     24.85 o
  -3   1   1     5069.40     4538.35     36.45 o
   3   1   1    11584.71    10132.85     72.33 o
   5   1   1    13931.05    13099.50     68.84 o
   7   1   1     7328.34     5983.27     60.64 o
   9   1   1    14769.51    13789.52    102.44 o
  11   1   1     1908.44     1838.55     18.30 o
  13   1   1     4030.89     3889.79     49.69 o
  15   1   1       26.58       23.42      4.00 o
  17   1   1      504.82      572.03     10.21 o
  19   1   1      117.81      131.29      5.43 o
  21   1   1      240.24      233.26      9.87 o
  23   1   1      548.97      478.03     17.74 o
  25   1   1     1138.47     1225.35     27.02 o
  27   1   1      170.74      141.33     30.21 o
  29   1   1        1.42       12.28     11.05 o
  31   1   1        4.21        6.96      6.79 o
 -32   2   1       58.98       59.09     32.40 o
 -30   2   1       27.43       22.51     25.73 o
 -28   2   1       30.73       21.46      9.34 o
 -26   2   1      435.87      454.17     17.90 o
 -24   2   1     1900.92     2119.02     34.86 o
 -22   2   1      297.15      283.24     10.70 o
 -20   2   1       29.50       28.56      6.10 o
 -18   2   1      196.89      213.67      6.18 o
 -16   2   1      158.90      136.67      5.37 o
 -14   2   1     1176.94     1353.00     16.22 o
 -12   2   1     6011.66     5761.93     56.19 o
 -10   2   1     1318.68     1430.12     14.45 o
  -8   2   1     2260.97     1799.41     22.29 o
  -6   2   1    21928.33    21829.44    233.76 o
  -4   2   1     2573.78     2098.67     29.89 o
  -2   2   1     2734.21     2630.44     29.69 o
   0   2   1    28171.10    26361.94    146.96 o
   2   2   1    13116.80    12740.06     74.32 o
   4   2   1    10120.87     8676.27    139.53 o
   6   2   1     2686.34     2459.73     57.79 o
   8   2   1      402.24      346.22      4.70 o
  10   2   1     2913.92     2705.80     38.60 o
  12   2   1      412.44      358.10      6.45 o
  14   2   1      223.46      240.67      5.47 o
  16   2   1     1453.56     1411.23     20.19 o
  18   2   1        5.63       19.83      4.23 o
  20   2   1      414.47      474.33     12.68 o
  22   2   1     1044.47     1041.18     18.12 o
  24   2   1      590.95      594.86     19.68 o
  26   2   1      144.69      135.24     31.80 o
  28   2   1        1.89        7.09      7.80 o
  30   2   1      126.80      126.38     41.97 o
 -31   3   1        0.21       -2.17     23.60 o
 -29   3   1       50.45       45.71     14.44 o
 -27   3   1       68.25       69.15     29.81 o
 -25   3   1      557.53      568.50     37.39 o
 -23   3   1      563.13      552.28     12.91 o
 -21   3   1     1319.31     1426.78     25.31 o
 -19   3   1      942.63      966.79     16.23 o
 -17   3   1        9.32       10.10      2.67 o
 -15   3   1     1676.19     1677.04     23.94 o
 -13   3   1      319.66      433.45      6.60 o
 -11   3   1      663.13      524.40     10.91 o
  -9   3   1      987.72     1090.10     16.07 o
  -7   3   1      106.32      128.53      5.37 o
  -5   3   1      539.31      641.14      9.69 o
  -3   3   1     1616.94     1572.30     13.34 o
  -1   3   1    12758.06    12124.81    149.66 o
   1   3   1     5311.88     5256.67     59.53 o
   3   3   1     5848.12     4926.21     63.78 o
   5   3   1     1739.75     1812.86     26.20 o
   7   3   1      184.59      187.53      4.38 o
   9   3   1     2515.62     2820.37     47.13 o
  11   3   1     2295.74     2187.63     40.65 o
  13   3   1     1146.47     1136.65     13.21 o
  15   3   1     2714.95     2708.67     49.75 o
  17   3   1       33.74       37.32      6.80 o
  19   3   1      525.25      477.75      9.83 o
  21   3   1     1211.02     1231.87     22.28 o
  23   3   1      483.46      487.72     22.31 o
  25   3   1        7.82       11.29      6.68 o
  27   3   1      178.78      131.39     54.42 o
 -32   4   1        0.00       -0.97     26.74 o
 -28   4   1        3.45        2.82     14.51 o
 -26   4   1      329.18      359.29     27.64 o
 -24   4   1      166.65      134.17     31.24 o
 -22   4   1        0.63        0.12      8.29 o
 -20   4   1       16.37       29.17      7.43 o
 -18   4   1      669.13      688.48     24.04 o
 -16   4   1      119.83       90.52     14.30 o
 -14   4   1      538.52      566.53     14.28 o
 -12   4   1      283.21      255.46     12.49 o
 -10   4   1      342.51      297.77     11.91 o
  -8   4   1     2179.47     2233.77     31.07 o
  -6   4   1      115.92      104.26      4.81 o
  -4   4   1     1567.67     1789.51     47.84 o
  -2   4   1     4516.42     4421.35     63.43 o
   0   4   1     6142.62     6738.98     69.51 o
   2   4   1       16.39        6.04      4.19 o
   4   4   1      255.31      330.01      8.78 o
   6   4   1      807.72      798.28     11.32 o
   8   4   1     9302.75     9518.43    252.55 o
  10   4   1       10.09       16.84      8.16 o
  12   4   1     2832.22     2891.25     64.09 o
  14   4   1      119.61      106.61     12.27 o
  16   4   1       14.88       22.74      7.37 o
  18   4   1       58.84       39.29      6.67 o
  20   4   1      449.81      515.03     32.81 o
  22   4   1      281.17      371.51     22.70 o
  24   4   1     1270.98     1250.03     33.35 o
  26   4   1        3.95        4.50      9.30 o
 -31   5   1       81.44       77.03     51.07 o
 -29   5   1       58.31       56.19     30.84 o
 -27   5   1       10.07        4.42     18.04 o
 -25   5   1       18.80       19.19     31.29 o
 -23   5   1      160.40      108.86     32.18 o
 -21   5   1      179.55      168.68     22.80 o
 -19   5   1     2340.66     2389.25     56.27 o
 -17   5   1      474.93      585.55     26.93 o
 -15   5   1        1.15       11.48      7.13 o
 -13   5   1      211.39      228.85     21.65 o
 -11   5   1       97.17      118.84     21.10 o
  -9   5   1     2927.99     3110.29     55.93 o
  -7   5   1     2553.42     2419.70     70.08 o
  -5   5   1       20.34        5.71      3.98 o
  -3   5   1     1768.49     1791.77     25.51 o
  -1   5   1        5.99       17.27      7.46 o
   1   5   1      350.91      303.79     11.24 o
   3   5   1     1471.42     1466.77     25.40 o
   5   5   1       91.13       68.27      7.17 o
   7   5   1      431.95      391.13     10.98 o
   9   5   1      171.57      147.68     12.33 o
  11   5   1       38.70       17.04      8.76 o
  13   5   1       18.04       17.33     17.46 o
  15   5   1      574.27      598.22     18.63 o
  17   5   1        2.97        5.95      8.19 o
  19   5   1       18.26       15.32     11.83 o
  21   5   1       32.64       20.02     12.46 o
  23   5   1        0.06       14.11      7.92 o
  25   5   1        3.80       11.50      9.00 o
  27   5   1       21.60       12.59     14.54 o
 -26   6   1       43.01       21.21     14.67 o
 -24   6   1        1.54        0.64     14.43 o
 -22   6   1      105.31       70.07     34.29 o
 -20   6   1       61.95       47.57     18.00 o
 -18   6   1        7.53       10.89      8.39 o
 -16   6   1       42.17       53.81     14.04 o
 -14   6   1     1407.47     1499.33     70.39 o
 -12   6   1      631.91      674.32     39.17 o
 -10   6   1      103.50      115.48     29.99 o
  -8   6   1     1874.90     1839.08     52.02 o
  -6   6   1     4736.04     4998.53     84.03 o
  -4   6   1     1282.80     1248.58     43.36 o
  -2   6   1      340.45      338.86     14.42 o
   0   6   1     1398.73     1352.38     40.64 o
   2   6   1        1.25       10.94      4.71 o
   4   6   1     1365.06     1417.47     30.60 o
   6   6   1      467.78      404.30     12.41 o
   8   6   1       78.28      101.50     27.92 o
  10   6   1      292.11      287.07     26.60 o
  12   6   1       30.22       21.45     13.39 o
  14   6   1     1405.22     1409.88     38.77 o
  16   6   1       87.69      112.54     32.67 o
  18   6   1       83.65       66.64     22.99 o
  20   6   1       19.01       21.25     13.02 o
  22   6   1        2.09       -1.80      9.13 o
  24   6   1       93.15       63.45     22.01 o
  26   6   1        2.98       18.26     10.20 o
 -25   7   1       40.27       14.56     14.09 o
 -23   7   1       67.20       68.15     37.42 o
 -21   7   1      183.40      172.06     65.11 o
 -19   7   1        1.19       14.35     13.95 o
 -17   7   1      184.54      202.07     58.08 o
 -15   7   1        1.02       18.06     13.53 o
 -13   7   1        6.11       10.39     12.36 o
 -11   7   1      421.57      512.99     30.93 o
  -9   7   1        0.45        5.53     10.81 o
  -7   7   1      219.49      237.76     52.67 o
  -5   7   1      416.77      399.92     17.26 o
  -3   7   1        6.02       21.92     10.71 o
  -1   7   1     1382.72     1295.85     38.37 o
   1   7   1     1526.30     1518.38     62.15 o
   3   7   1      173.33      163.26     16.84 o
   5   7   1      148.07      155.25     18.41 o
   7   7   1      320.01      410.23     44.72 o
   9   7   1      131.00      163.83     35.10 o
  11   7   1      174.50      121.83     25.01 o
  13   7   1       32.72       36.15     14.27 o
  15   7   1       65.15       67.62     28.80 o
  17   7   1      111.97       96.46     28.81 o
  19   7   1       27.10       42.47     15.87 o
  21   7   1        2.99        9.57     10.42 o
  23   7   1       70.26       45.15     23.11 o
  25   7   1       39.27       33.22     36.95 o
 -22   8   1        3.24       14.36     15.88 o
 -20   8   1       20.09       23.30     10.31 o
 -18   8   1        4.15        2.01     11.12 o
 -16   8   1       91.32       82.88     27.69 o
 -14   8   1       90.12       65.45     21.11 o
 -12   8   1      109.64       98.54     33.02 o
 -10   8   1        5.65       13.67     12.93 o
  -8   8   1        0.07       21.29     18.41 o
  -6   8   1      215.69      150.84     36.86 o
  -4   8   1      130.08      115.91     33.07 o
  -2   8   1      435.28      431.21     51.42 o
   0   8   1      242.51      234.29     22.44 o
   2   8   1        0.43        3.24      6.57 o
   4   8   1      225.46      201.99     46.83 o
   6   8   1        0.53        8.48      7.88 o
   8   8   1       48.02       16.81     11.96 o
  10   8   1       71.94       63.41     19.74 o
  12   8   1        0.06       14.72      9.50 o
  14   8   1       53.93       67.91     22.74 o
  16   8   1        5.60        1.81     15.10 o
  18   8   1       38.69       46.14     15.41 o
  20   8   1        4.55        7.21     11.22 o
  22   8   1        1.83       -0.63     16.03 o
 -17   9   1      152.42      204.42     63.10 o
 -15   9   1       90.46       64.43     31.06 o
 -13   9   1       69.99       54.83     20.16 o
 -11   9   1       11.80        9.12     13.49 o
  -9   9   1       97.69       95.56     26.42 o
  -7   9   1        9.14        4.01     17.69 o
  -5   9   1       87.73       88.85     27.07 o
  -3   9   1      251.92      243.79     73.46 o
  -1   9   1       25.50       20.51     14.61 o
   1   9   1        4.28        9.99     20.73 o
   3   9   1        2.88       14.45      7.30 o
   5   9   1        0.22       18.06     12.67 o
   7   9   1       31.21       21.46     18.32 o
   9   9   1       77.30       76.20     23.52 o
  11   9   1       16.44       25.01     15.24 o
  13   9   1       68.94       60.45     21.52 o
  15   9   1        6.18       25.93     19.77 o
  17   9   1      100.89      103.79     52.59 o
  -8  10   1        1.28       12.97     15.85 o
  -6  10   1        0.52        6.72     14.64 o
  -4  10   1      110.19       67.30     36.64 o
  -2  10   1        0.60        4.39     15.54 o
   0  10   1        0.44       -1.95     18.55 o
   2  10   1       30.42       20.99     16.71 o
   4  10   1        0.27       26.87     21.46 o
   6  10   1       72.60       95.51     73.80 o
   8  10   1       25.14       41.04     19.79 o
 -32   0   2       16.31       -7.41     19.47 o
 -30   0   2        5.51       11.29      9.59 o
 -28   0   2      231.93      314.69     30.58 o
 -26   0   2     1517.66     1448.05     51.11 o
 -24   0   2      724.25      697.04     25.49 o
 -22   0   2      143.33      168.86     11.11 o
 -20   0   2      931.61      931.71     20.06 o
 -18   0   2     1905.24     1980.09     38.69 o
 -16   0   2     4291.54     4852.81    131.66 o
 -14   0   2     2359.90     2797.40     50.80 o
 -12   0   2    15707.91    15182.53    122.64 o
 -10   0   2     6075.28     5349.01     52.01 o
  -6   0   2       69.96      109.11      4.36 o
   2   0   2     2072.96     1802.54     70.98 o
   4   0   2      194.75      223.75     15.37 o
   8   0   2     4196.84     4173.66     77.94 o
  10   0   2      423.63      422.53     12.90 o
  12   0   2     6523.04     6523.83    164.03 o
  14   0   2     7380.85     7921.73     91.60 o
  16   0   2     6546.72     7061.27    123.90 o
  18   0   2      644.39      748.16     13.49 o
  20   0   2     6477.07     6711.46    136.79 o
  22   0   2      306.49      265.34     22.19 o
  24   0   2     5792.21     6205.01    141.62 o
  26   0   2       41.94       69.50     25.68 o
  28   0   2        8.43       -2.95     17.18 o
 -33   1   2        1.14       11.54     18.53 o
 -31   1   2       17.50       17.58     19.76 o
 -29   1   2       43.14       43.87     12.49 o
 -27   1   2       71.50       53.37     14.36 o
 -25   1   2       68.25       85.98     13.51 o
 -23   1   2       52.23       37.79     11.45 o
 -21   1   2     1070.32      998.18     15.19 o
 -19   1   2      153.47      161.84      7.35 o
 -17   1   2     2574.16     2638.03     32.53 o
 -15   1   2      355.56      293.36      5.19 o
 -13   1   2      935.59      987.98     10.99 o
 -11   1   2      483.55      409.32      5.81 o
  -9   1   2     7753.06     6787.38     57.23 o
  -7   1   2      175.89      123.21      4.70 o
  -5   1   2     1795.25     1404.00     13.84 o
  -3   1   2    12325.01    10825.86     49.94 o
  -1   1   2    18398.10    19063.50    226.87 o
   1   1   2      234.57      229.66      2.75 o
   3   1   2    19146.77    18585.60    173.76 o
   5   1   2    18114.92    17246.46    119.10 o
   7   1   2    15329.55    14602.57    144.44 o
   9   1   2    16309.83    15587.76     72.29 o
  11   1   2     6608.37     6386.73     61.32 o
  13   1   2     1343.66     1238.52     13.38 o
  15   1   2       55.39       51.68      4.77 o
  17   1   2     1582.53     1628.95     22.10 o
  19   1   2     2094.16     2185.58     44.69 o
  21   1   2      434.96      473.74     13.00 o
  23   1   2      109.50      109.19     19.81 o
  25   1   2        1.39       -0.35      9.99 o
  27   1   2        0.01        4.92      9.96 o
  29   1   2        0.00        3.63      9.45 o
 -34   2   2        5.56       17.30     13.56 o
 -32   2   2        3.40        8.20      9.30 o
 -30   2   2       22.72       26.65     15.12 o
 -28   2   2      411.60      424.35     23.33 o
 -26   2   2      124.48       62.14     19.35 o
 -24   2   2        1.72        9.59      5.47 o
 -22   2   2       88.79       72.53     12.55 o
 -20   2   2       71.71       60.80      7.60 o
 -18   2   2       17.57       16.71      3.73 o
 -16   2   2     2265.45     2203.43     16.82 o
 -14   2   2    14112.45    14463.43    117.68 o
 -12   2   2       17.10       27.61      4.20 o
 -10   2   2     7495.19     7247.20     60.86 o
  -8   2   2        8.02       11.10      2.88 o
  -6   2   2     5826.45     5369.11     36.71 o
  -4   2   2    14799.66    14067.00    157.73 o
   0   2   2    34149.80    35248.52    212.87 o
   2   2   2      262.12      277.12      5.08 o
   4   2   2      497.96      492.40      6.92 o
   6   2   2       46.77       92.00     15.27 o
   8   2   2     9643.76     8989.38     78.88 o
  10   2   2     6108.42     5655.05    111.17 o
  12   2   2     2406.39     2546.13     29.43 o
  14   2   2     2532.83     2773.22     43.74 o
  16   2   2       86.37       61.78      8.69 o
  18   2   2      360.44      347.31      9.84 o
  20   2   2     1788.65     1925.61     30.85 o
  22   2   2       48.65       54.35      8.98 o
  24   2   2     3503.80     3724.08     65.02 o
  26   2   2      118.13       95.96     25.25 o
  28   2   2      140.17      120.70     33.87 o
  30   2   2       53.08       79.27     49.03 o
  34   2   2       17.40        9.01     15.33 o
 -33   3   2       30.88       15.67     31.69 o
 -31   3   2       48.71       31.91     17.99 o
 -29   3   2      191.84      150.22    102.44 o
 -27   3   2      504.71      510.09     63.19 o
 -25   3   2       76.35       89.76     22.22 o
 -23   3   2        3.91        7.00      5.38 o
 -21   3   2      150.52      141.82     11.22 o
 -19   3   2        3.73        1.68      2.77 o
 -17   3   2      686.15      606.86     10.25 o
 -15   3   2      770.57      762.12      8.67 o
 -13   3   2     1659.61     1478.60     22.11 o
 -11   3   2        4.14        4.29      4.26 o
  -9   3   2      254.15      217.78      7.27 o
  -7   3   2     5202.13     4742.08     83.81 o
  -5   3   2     5083.13     4944.01     45.82 o
  -3   3   2       52.41       84.87      6.39 o
  -1   3   2     5435.33     4625.29     48.03 o
   1   3   2     1244.18     1125.42     13.10 o
   3   3   2     8664.52     8184.57     45.04 o
   5   3   2      880.49     1014.49     11.76 o
   7   3   2      223.75      272.23      6.39 o
   9   3   2       12.78       37.81      7.92 o
  11   3   2      860.87     1030.65     12.81 o
  13   3   2       16.31       14.97      2.22 o
  15   3   2        0.46        5.43      3.33 o
  17   3   2      144.17      175.49     11.05 o
  19   3   2      118.67      104.64     11.22 o
  21   3   2       14.87        9.26      5.42 o
  23   3   2      240.50      248.65     21.65 o
  25   3   2      119.39      146.46     25.53 o
  27   3   2       38.15       31.57     15.34 o
  29   3   2       14.47       11.24      8.71 o
  33   3   2        7.86        2.84     24.99 o
 -32   4   2       23.15       17.72     24.30 o
 -30   4   2       21.84       37.55     32.71 o
 -28   4   2       97.86       85.43     52.66 o
 -26   4   2      615.42      597.33     28.34 o
 -24   4   2        0.54       16.38      7.34 o
 -22   4   2       44.46       46.27      9.56 o
 -20   4   2      381.49      323.23     20.62 o
 -18   4   2      116.49      111.87     17.35 o
 -16   4   2      774.15      781.02     16.84 o
 -14   4   2     1613.58     1680.36     28.20 o
 -12   4   2     4450.17     4634.15    175.79 o
 -10   4   2      255.79      199.14     11.15 o
  -8   4   2     3177.09     3158.58     60.18 o
  -6   4   2      817.72      804.05     11.38 o
  -4   4   2     4119.74     3841.63     59.69 o
  -2   4   2      436.21      499.90      9.90 o
   0   4   2    14968.57    14801.39    162.87 o
   2   4   2      259.73      287.44      7.87 o
   4   4   2       32.31       21.09      4.42 o
   6   4   2     2480.56     2220.45     59.02 o
   8   4   2      440.78      423.49     10.71 o
  10   4   2      330.09      310.45     31.71 o
  12   4   2     1303.00     1371.88     33.03 o
  14   4   2     2123.57     2190.09     25.20 o
  16   4   2     4062.43     3898.80     88.46 o
  18   4   2      924.53      895.09     19.20 o
  20   4   2      185.60      178.79     39.98 o
  22   4   2       63.98       61.99     13.94 o
  24   4   2       41.16       62.09     15.63 o
  26   4   2       16.67       15.85     10.90 o
  28   4   2       16.74       15.67     12.27 o
  32   4   2       14.90        8.62     23.43 o
 -29   5   2        2.96       17.75     15.08 o
 -27   5   2       20.77       20.83     12.88 o
 -25   5   2       14.70       20.28     13.09 o
 -23   5   2      153.85      116.12     34.44 o
 -21   5   2       94.25       84.52     18.26 o
 -19   5   2      107.55       78.80     19.36 o
 -17   5   2     2361.09     2493.49     44.81 o
 -15   5   2        5.17        8.32      7.48 o
 -13   5   2       57.67       68.49     13.66 o
 -11   5   2      145.97      170.88     22.39 o
  -9   5   2      359.66      364.68     22.30 o
  -7   5   2       48.51       59.68      8.48 o
  -5   5   2      143.11      139.23     11.62 o
  -3   5   2      329.74      266.66     12.72 o
  -1   5   2    15115.24    16550.36    277.87 o
   1   5   2     2989.68     3161.17    131.31 o
   3   5   2      579.06      571.31     16.12 o
   5   5   2       58.41       52.63      9.58 o
   7   5   2      234.95      248.52      6.55 o
   9   5   2       17.58       25.80      9.08 o
  11   5   2      213.94      192.61     53.15 o
  13   5   2      368.51      350.80     18.43 o
  15   5   2      272.88      253.36     22.26 o
  17   5   2      127.42      134.00     30.69 o
  19   5   2       95.40       79.13     20.16 o
  21   5   2      240.73      229.07     54.14 o
  23   5   2       11.47        7.00     10.99 o
  25   5   2      340.36      341.92     30.75 o
  27   5   2        7.55        6.69     10.79 o
 -28   6   2       88.86       67.09     51.23 o
 -26   6   2      218.14      183.76     69.76 o
 -24   6   2       89.50       45.29     35.90 o
 -22   6   2      148.96      123.69     46.25 o
 -20   6   2      234.94      188.32     37.39 o
 -18   6   2      124.36      140.82     25.71 o
 -16   6   2      924.11      884.90     30.51 o
 -14   6   2      444.00      469.92     30.06 o
 -12   6   2      151.83      148.82     24.62 o
 -10   6   2       38.13       30.74     13.03 o
  -8   6   2        1.25       13.72     10.44 o
  -6   6   2       91.61       93.96     16.71 o
  -4   6   2      417.93      483.33     16.57 o
  -2   6   2      248.55      289.15     15.77 o
   0   6   2      974.37     1025.58     24.05 o
   2   6   2      151.13      116.03     20.47 o
   4   6   2      806.46      838.58     19.44 o
   6   6   2       38.78       50.71      8.97 o
   8   6   2       49.23       61.39      7.45 o
  10   6   2      291.21      294.72     31.53 o
  12   6   2     1574.21     1647.52     47.93 o
  14   6   2      150.52      168.39     26.90 o
  16   6   2      131.15      135.68     25.50 o
  18   6   2      140.83      112.83     27.25 o
  20   6   2       50.52       68.53     23.58 o
  22   6   2        6.17        8.93      5.84 o
  24   6   2       12.64       13.44     10.65 o
  26   6   2       56.21       54.89     29.14 o
 -25   7   2       12.39       13.93     13.55 o
 -23   7   2        0.65        6.33     15.72 o
 -21   7   2       16.41       13.52     17.72 o
 -19   7   2       53.29       61.03     15.34 o
 -17   7   2       17.75       25.45     12.00 o
 -15   7   2      427.41      475.46     29.55 o
 -13   7   2       32.84       17.07      7.93 o
 -11   7   2       13.12       19.60      8.75 o
  -9   7   2       35.16       14.92     11.21 o
  -7   7   2     1626.09     1724.76     50.83 o
  -5   7   2     1532.10     1609.43     40.44 o
  -3   7   2     3541.63     3800.50     81.93 o
  -1   7   2       24.08       28.40     10.93 o
   1   7   2      125.02      121.75     23.60 o
   3   7   2       37.32       43.99      9.05 o
   5   7   2      226.84      216.88     25.96 o
   7   7   2      750.11      767.66     47.57 o
   9   7   2     2071.01     2314.16     56.36 o
  11   7   2      259.15      228.17     36.30 o
  13   7   2      438.09      474.83     57.32 o
  15   7   2        0.05       -1.34     10.68 o
  17   7   2       13.23       34.30     13.09 o
  19   7   2      102.31      117.67     32.91 o
  21   7   2        9.90        9.89     12.78 o
  23   7   2       19.82       22.53     15.35 o
  25   7   2      109.02       88.03     66.24 o
 -22   8   2       58.40       51.41     41.67 o
 -20   8   2       50.86       28.29     10.83 o
 -18   8   2       34.09       30.25     13.62 o
 -16   8   2        0.72       18.07     10.35 o
 -14   8   2        2.60       17.14     10.00 o
 -12   8   2        0.17        1.81     14.04 o
 -10   8   2       69.16       38.03     15.13 o
  -8   8   2       15.46       16.88     12.27 o
  -6   8   2       37.74       47.36     12.84 o
  -4   8   2      336.77      295.81     28.70 o
  -2   8   2      153.59      122.95     15.98 o
   0   8   2       32.32       31.74      7.42 o
   2   8   2      220.64      227.36     28.42 o
   4   8   2       12.27       13.23     10.45 o
   6   8   2       12.47       11.86     11.14 o
   8   8   2        0.01        1.96      9.31 o
  10   8   2       33.88       29.53     17.32 o
  12   8   2        3.04        1.43     14.93 o
  14   8   2       29.13       25.68     16.03 o
  16   8   2        0.21       12.93     18.41 o
  18   8   2       51.88       55.56     21.96 o
  20   8   2       64.06       53.69     27.45 o
 -17   9   2      137.76      104.57     42.48 o
 -15   9   2       10.51       20.35     11.71 o
 -13   9   2        4.27        6.46     12.17 o
 -11   9   2       14.58       25.97     13.26 o
  -9   9   2       29.56       28.98     13.97 o
  -7   9   2       12.61       11.07     10.46 o
  -5   9   2        3.30       14.10     11.79 o
  -3   9   2       19.44       21.54     13.37 o
  -1   9   2       22.81       11.24     10.22 o
   1   9   2        0.72        1.54     20.53 o
   3   9   2       34.42       39.72     29.03 o
   5   9   2      117.70      121.59     43.24 o
   7   9   2      169.33      161.15     43.94 o
   9   9   2       94.33       82.97     30.11 o
  11   9   2        6.11        3.37     16.27 o
  13   9   2       25.45       30.93     18.26 o
  15   9   2        0.01        0.59     10.03 o
  17   9   2      130.75       83.04     36.56 o
  -8  10   2        1.18       15.85     21.82 o
  -6  10   2      117.99       91.38     34.93 o
  -4  10   2        6.68        9.31     19.93 o
  -2  10   2       69.23       57.95     29.74 o
   0  10   2        4.65       17.99     31.78 o
   2  10   2       59.41       42.17     20.04 o
   4  10   2      131.77       89.43     80.64 o
   6  10   2       87.94       59.05     30.37 o
   8  10   2       10.44       30.02     23.55 o
 -33   1   3        0.43       14.96     11.02 o
 -31   1   3        0.10       10.53     11.39 o
 -29   1   3        0.69       10.30      4.41 o
 -27   1   3      110.88      103.12     23.41 o
 -25   1   3      705.96      740.33     24.40 o
 -23   1   3     2110.57     2138.49     43.01 o
 -21   1   3       19.72       29.77      5.43 o
 -19   1   3      425.46      470.26      8.97 o
 -17   1   3      337.39      409.65      5.60 o
 -15   1   3      261.37      341.90      5.34 o
 -13   1   3     1886.63     2180.21     21.46 o
 -11   1   3      740.41      809.07      9.08 o
  -9   1   3     6651.67     6038.54     45.71 o
  -7   1   3    19396.45    19116.38    117.32 o
  -5   1   3    31134.98    34197.55    585.10 o
  -1   1   3     5462.97     4694.77     39.68 o
   1   1   3    14550.32    13450.76    146.39 o
   3   1   3    12704.85    12175.29    136.25 o
   5   1   3      186.80      163.04      3.65 o
   7   1   3      243.04      315.10      4.83 o
   9   1   3    11090.10    10578.56     68.19 o
  11   1   3      854.93      839.82     11.75 o
  13   1   3    11578.68    12345.92    144.94 o
  15   1   3      243.46      204.87      6.82 o
  17   1   3     1203.90     1386.96     30.48 o
  19   1   3     1527.69     1767.30     34.87 o
  21   1   3      172.37      209.82     14.69 o
  23   1   3     4398.29     4592.97    222.44 o
  25   1   3       61.85       43.81     11.51 o
  27   1   3        5.66        7.46      7.74 o
  29   1   3        0.75        9.02     15.85 o
  31   1   3       19.75       31.10     15.72 o
  33   1   3       26.58       17.31     21.20 o
 -34   2   3       22.30       22.45     16.45 o
 -32   2   3        1.58       19.66      9.94 o
 -30   2   3        0.30       22.29     10.84 o
 -28   2   3      616.50      585.51     48.93 o
 -26   2   3      182.52      191.55     20.67 o
 -24   2   3       30.01       16.22      5.36 o
 -22   2   3      505.26      475.63     11.95 o
 -20   2   3       38.16       44.51      7.43 o
 -18   2   3      859.39      814.27     11.17 o
 -16   2   3     1156.94     1134.53     12.83 o
 -14   2   3     2135.36     2328.17     27.67 o
 -12   2   3     5920.23     5022.91     57.38 o
 -10   2   3    10477.32     9068.49     83.12 o
  -8   2   3        0.18       21.75      3.89 o
  -6   2   3    43875.75    49933.55    598.13 o
  -4   2   3    12344.51    11355.44     91.94 o
  -2   2   3    19085.64    18439.17    150.37 o
   0   2   3    16264.07    15211.42    130.10 o
   2   2   3       44.53       41.26      3.19 o
   4   2   3    11543.30    11064.56    103.94 o
   6   2   3     4768.93     4322.47     46.49 o
   8   2   3     5266.47     4586.79    111.47 o
  10   2   3     1058.70      979.60     15.14 o
  12   2   3     3230.75     3359.79     37.54 o
  14   2   3     2215.67     2198.27     27.15 o
  16   2   3       38.98       29.44      9.26 o
  18   2   3     1653.99     1780.94     35.70 o
  20   2   3      183.88      197.91     19.78 o
  22   2   3       64.67       58.09     13.72 o
  24   2   3      725.34      731.06     25.02 o
  26   2   3        1.43        2.10      6.02 o
  28   2   3       83.55       68.36     29.43 o
  30   2   3       15.43       -2.25     21.97 o
 -33   3   3       21.68       36.55     23.03 o
 -31   3   3       17.47       -9.38     18.18 o
 -29   3   3       12.71        6.30     13.64 o
 -27   3   3      117.15      130.73     36.59 o
 -25   3   3       77.61       55.29     15.18 o
 -23   3   3       84.07       89.13     17.69 o
 -21   3   3     1272.88     1258.82     19.29 o
 -19   3   3      381.36      355.54     11.07 o
 -17   3   3       36.15       25.73      4.46 o
 -15   3   3      315.47      283.99      6.61 o
 -13   3   3     3306.56     3708.85     55.55 o
 -11   3   3     1636.19     1709.16     25.76 o
  -9   3   3     2070.99     2237.03     43.43 o
  -7   3   3     1598.62     1715.09     34.77 o
  -5   3   3     6113.60     5236.58     50.11 o
  -3   3   3     3664.43     3352.04     45.23 o
  -1   3   3      938.20     1005.37     15.26 o
   1   3   3    17382.77    16217.60    134.78 o
   3   3   3     3309.97     3331.73     44.86 o
   5   3   3    16005.37    15417.03    253.89 o
   7   3   3      593.65      438.21      8.53 o
   9   3   3     3114.12     2869.77     51.12 o
  11   3   3     3901.30     4119.08    115.46 o
  13   3   3     3597.06     3758.39     63.35 o
  15   3   3      131.40      132.78     10.63 o
  17   3   3        7.13        8.27      5.05 o
  19   3   3      273.78      301.92     20.38 o
  21   3   3       72.01       70.11     14.77 o
  23   3   3      409.05      416.00     19.97 o
  25   3   3       89.83       70.60     18.97 o
  27   3   3        0.00      -12.45     25.73 o
  31   3   3        3.87       -7.54     28.15 o
 -32   4   3       35.02       25.36     16.39 o
 -30   4   3        8.20       21.79     27.33 o
 -28   4   3      277.84      222.19     87.08 o
 -26   4   3      312.82      312.95     30.83 o
 -24   4   3      244.09      185.62     40.52 o
 -22   4   3       25.27       18.22      6.25 o
 -20   4   3     3043.12     3257.52     67.41 o
 -18   4   3     1766.23     1772.44     34.03 o
 -16   4   3       47.56       35.30     12.87 o
 -14   4   3       12.32        5.06      5.55 o
 -12   4   3      255.53      207.25     11.95 o
 -10   4   3      237.62      286.27     11.76 o
  -8   4   3       43.45       72.33     15.45 o
  -6   4   3      620.68      652.30     11.56 o
  -4   4   3     3540.76     3278.95     51.39 o
  -2   4   3       88.94      103.64     14.29 o
   0   4   3    26811.88    29397.47    191.07 o
   2   4   3     1013.89     1273.81     16.21 o
   4   4   3       60.14       84.97      9.86 o
   6   4   3     1049.56      933.40     23.14 o
   8   4   3      540.32      422.53     12.50 o
  10   4   3      265.95      285.91      6.22 o
  12   4   3     2670.75     2894.38     45.17 o
  14   4   3        0.72        1.85      2.18 o
  16   4   3     1486.60     1397.34     55.30 o
  18   4   3      849.51      808.77     36.13 o
  20   4   3     1357.25     1406.05     36.50 o
  22   4   3        9.77       18.02      8.58 o
  24   4   3       13.49       28.95     15.46 o
  26   4   3       18.08       20.20      9.77 o
  28   4   3       10.92        5.95     11.24 o
  30   4   3       35.50       29.73     44.75 o
 -31   5   3       59.24       47.63     48.67 o
 -29   5   3        3.84       16.83     14.86 o
 -27   5   3      274.63      229.42     74.18 o
 -25   5   3       34.29        7.94     14.20 o
 -23   5   3       78.52       57.52     13.61 o
 -21   5   3      251.05      292.76     22.80 o
 -19   5   3        0.01        9.55      6.35 o
 -17   5   3      176.56      166.86     27.29 o
 -15   5   3     2677.76     2680.74     56.38 o
 -13   5   3     1577.48     1573.01     32.81 o
 -11   5   3      284.81      331.42     18.95 o
  -9   5   3      143.88      126.93     22.85 o
  -7   5   3      283.93      263.99     11.93 o
  -5   5   3        5.91       14.27      4.99 o
  -3   5   3     7327.30     7254.19    106.17 o
  -1   5   3      104.95      106.82      9.71 o
   1   5   3     6051.35     6351.35    137.37 o
   3   5   3        8.85        7.41      4.38 o
   5   5   3      405.85      393.38      9.13 o
   7   5   3      700.88      714.64     10.69 o
   9   5   3     1853.99     1919.62     59.99 o
  11   5   3     3976.68     4155.94    130.68 o
  13   5   3     3894.35     3950.70    117.55 o
  15   5   3       25.61       30.85     12.52 o
  17   5   3       46.48       28.67     14.95 o
  19   5   3        3.07        8.49      8.39 o
  21   5   3       12.61       23.99     11.53 o
  23   5   3      122.11      105.46     29.31 o
  25   5   3       13.89       21.15     10.20 o
  27   5   3       16.60       11.28     11.82 o
 -28   6   3       19.73       10.57     19.37 o
 -26   6   3       18.95       12.36     19.89 o
 -24   6   3       12.69       21.23     18.27 o
 -22   6   3       92.28       77.77     25.08 o
 -20   6   3       11.45       13.09      9.30 o
 -18   6   3     1133.97     1191.19     32.47 o
 -16   6   3        0.23       11.67      8.10 o
 -14   6   3     1906.55     2058.26     49.64 o
 -12   6   3      849.73      850.02     34.51 o
 -10   6   3     1500.35     1532.24     39.02 o
  -8   6   3      955.49      975.53     26.64 o
  -6   6   3        6.95       11.87      4.55 o
  -4   6   3      566.49      491.40     15.69 o
  -2   6   3     3217.48     3413.77     82.78 o
   0   6   3       26.71       30.74      7.61 o
   2   6   3      248.02      245.34      9.86 o
   4   6   3       53.64       55.28     11.37 o
   6   6   3      654.64      622.49     12.73 o
   8   6   3      571.63      524.20     19.10 o
  10   6   3     5911.66     6437.81    129.55 o
  12   6   3      473.75      403.35     27.67 o
  14   6   3      117.61      128.64     26.98 o
  16   6   3        0.03        6.49     11.80 o
  18   6   3       29.91       37.27     15.79 o
  20   6   3       73.52       60.27     18.26 o
  22   6   3      231.73      192.58     67.97 o
  24   6   3        7.29       14.78     12.29 o
  26   6   3        7.46        9.61     13.46 o
 -25   7   3      123.78      101.72     61.12 o
 -23   7   3        8.07       20.14     12.55 o
 -21   7   3      291.97      238.02     61.12 o
 -19   7   3       70.43       47.11     18.08 o
 -17   7   3        0.30       17.36      8.04 o
 -15   7   3       50.58       40.15     19.03 o
 -13   7   3       56.39       36.16     16.17 o
 -11   7   3      312.21      384.83     41.04 o
  -9   7   3       75.04       92.24     18.62 o
  -7   7   3       72.32       92.71     24.23 o
  -5   7   3      840.22      818.77     29.63 o
  -3   7   3      237.83      281.00     30.63 o
  -1   7   3      246.48      239.82     28.07 o
   1   7   3       16.75       23.48      8.78 o
   3   7   3      209.81      189.70     22.93 o
   5   7   3      125.38      121.80     17.30 o
   7   7   3      217.01      235.70     46.82 o
   9   7   3      452.03      545.46     39.23 o
  11   7   3       71.37       71.04     20.26 o
  13   7   3        3.43       27.43     15.62 o
  15   7   3       49.85       56.76     17.67 o
  17   7   3       10.89       15.96     12.75 o
  19   7   3       22.30       31.42     12.08 o
  21   7   3       35.66       35.38     16.92 o
  23   7   3        0.26        6.78     10.20 o
 -22   8   3       75.36       74.85     63.54 o
 -20   8   3       44.84       24.86     15.67 o
 -18   8   3      596.95      659.09     50.50 o
 -16   8   3       14.67       19.12     11.09 o
 -14   8   3       83.83       74.84     24.17 o
 -12   8   3       17.26       18.28     11.50 o
 -10   8   3        0.70        3.13     12.39 o
  -8   8   3        0.03       17.89     11.27 o
  -6   8   3      509.05      604.89     56.68 o
  -4   8   3      145.93      161.10     32.73 o
  -2   8   3       53.79       50.93     12.38 o
   0   8   3        7.62       12.02      4.72 o
   2   8   3      176.29      191.27     18.31 o
   4   8   3        0.02       19.57     10.55 o
   6   8   3        0.24       11.11     10.20 o
   8   8   3        1.43       21.08      9.15 o
  10   8   3      161.74      134.27     39.33 o
  12   8   3       12.82       29.73     16.38 o
  14   8   3      142.21      107.33     37.45 o
  16   8   3        6.33       13.71      9.43 o
  18   8   3        0.12       14.12      9.52 o
  20   8   3        2.22        9.75     10.96 o
 -17   9   3       27.00       23.64     16.47 o
 -15   9   3       35.13       31.57     14.28 o
 -13   9   3        3.17       13.32      8.45 o
 -11   9   3       19.72        8.20     12.23 o
  -9   9   3      290.51      283.43     79.03 o
  -7   9   3      213.00      216.33     65.38 o
  -5   9   3       17.14       13.09      9.98 o
  -3   9   3       17.42        5.13     10.68 o
  -1   9   3       81.76       80.87     35.94 o
   1   9   3        5.90       28.27     20.61 o
   3   9   3        2.75       16.54      9.84 o
   5   9   3       38.41       23.65     13.56 o
   7   9   3      208.48      173.15     47.70 o
   9   9   3        1.87       12.99     10.88 o
  11   9   3       27.97       23.64     18.18 o
  15   9   3       20.64       26.38     17.15 o
  -8  10   3       52.54       38.27     21.30 o
  -6  10   3        0.15       14.94     17.57 o
  -4  10   3      206.51      157.43     59.65 o
  -2  10   3       18.59       20.94     16.14 o
   0  10   3       56.74       51.99     16.25 o
   2  10   3       16.48       31.74     16.32 o
   4  10   3       68.71       43.13     20.90 o
   6  10   3       21.86       39.73     23.03 o
   8  10   3        0.15       27.41     16.74 o
 -32   0   4       13.70        9.70     14.06 o
 -30   0   4        5.20       19.10     12.05 o
 -28   0   4      179.02      145.09     48.46 o
 -26   0   4     1194.96     1130.10     91.02 o
 -24   0   4      751.83      805.21     38.56 o
 -22   0   4     2337.26     2428.29     58.86 o
 -20   0   4     1597.28     1672.73     35.53 o
 -18   0   4     6364.25     6125.96    154.03 o
 -16   0   4      125.98      122.69      4.25 o
 -14   0   4     8664.56     8782.94    258.77 o
 -12   0   4     3803.43     3630.81     96.15 o
 -10   0   4    29962.91    33533.63    340.52 o
  -8   0   4    56609.09    71283.59    865.56 o
  -6   0   4     3987.18     3040.32     34.58 o
  -2   0   4    25761.25    28132.80    574.34 o
   0   0   4    22484.46    25191.93    300.15 o
   2   0   4       65.89      430.50    320.21 o
   4   0   4    34923.62    39964.73    482.39 o
   6   0   4     1633.43     1584.25     33.85 o
   8   0   4      474.99      436.93      8.62 o
  10   0   4     1415.17     1393.79     30.03 o
  12   0   4      918.11     1008.50     17.93 o
  14   0   4      640.67      853.68     30.78 o
  16   0   4     5379.84     5277.35    137.84 o
  18   0   4     2860.59     3045.52     64.67 o
  20   0   4     8121.51     8522.16    324.05 o
  22   0   4     1593.09     1861.10    158.94 o
  24   0   4     1731.38     1581.41     60.68 o
  26   0   4     1608.64     1817.86     63.92 o
  28   0   4      129.26      124.48     24.11 o
  30   0   4        0.54       -0.27     18.24 o
  32   0   4        0.06        9.10      7.94 o
  34   0   4       10.72        5.74     14.40 o
 -35   1   4        5.60       26.13     25.27 o
 -33   1   4      121.11      100.44     64.17 o
 -31   1   4        0.91       -1.04     12.43 o
 -29   1   4       81.57       83.58     19.56 o
 -27   1   4       18.07       18.61      8.37 o
 -25   1   4      149.08      124.96     25.51 o
 -23   1   4       80.31       97.43     18.63 o
 -21   1   4       66.34       57.22      6.99 o
 -19   1   4     1946.50     1920.80     28.05 o
 -17   1   4      185.74      164.91      8.12 o
 -15   1   4      419.17      341.59      5.94 o
 -13   1   4     2038.19     2165.88     28.07 o
 -11   1   4     3761.28     3426.98     50.32 o
  -9   1   4    19976.32    19674.95    215.11 o
  -7   1   4    28821.27    29829.59    309.94 o
  -5   1   4    14333.85    13457.55    103.75 o
  -3   1   4     1390.75     1287.85     17.57 o
  -1   1   4      892.81      789.46      8.16 o
   1   1   4    17838.47    15674.13     64.53 o
   3   1   4      487.63      499.34      5.59 o
   5   1   4     1019.51      925.07     11.09 o
   7   1   4     1174.29     1174.43     10.29 o
   9   1   4     1650.37     1523.00     16.88 o
  11   1   4      271.96      293.34      7.11 o
  13   1   4     1001.22      942.35     13.35 o
  15   1   4      595.11      619.88     14.00 o
  17   1   4       11.56        6.62      5.97 o
  19   1   4      125.63      116.90     17.45 o
  21   1   4      164.50      173.25     34.35 o
  23   1   4       46.02       36.67     14.85 o
  25   1   4       29.73       52.58     12.27 o
  27   1   4        0.12        5.32      7.07 o
  29   1   4       11.19       15.01     10.98 o
  31   1   4        5.71       14.23     11.35 o
 -34   2   4       18.50       15.34     13.46 o
 -30   2   4       14.92       19.19     17.98 o
 -28   2   4      174.80      177.07     24.10 o
 -26   2   4       77.34       65.75     17.94 o
 -24   2   4      394.70      377.62     18.31 o
 -22   2   4     1069.26      933.69     16.60 o
 -20   2   4      188.73      164.91      4.82 o
 -18   2   4       44.11       43.16      6.75 o
 -16   2   4      471.02      498.51      9.77 o
 -14   2   4     1496.89     1706.25     17.26 o
 -12   2   4     8880.20     8186.75     70.36 o
 -10   2   4     1385.11     1519.01     27.03 o
  -8   2   4      268.80      315.04     12.44 o
  -6   2   4     3057.89     2999.12     56.63 o
  -4   2   4       18.79       37.01      5.11 o
  -2   2   4    55116.23    64701.25   2687.61 o
   0   2   4     5554.94     5275.80     67.70 o
   2   2   4    13622.34    12496.96     51.76 o
   4   2   4     3942.46     3463.77     53.09 o
   6   2   4     3074.24     2885.55     31.78 o
   8   2   4      263.95      242.80      7.84 o
  10   2   4     4585.38     4688.30    138.55 o
  12   2   4      108.63      108.22     10.65 o
  14   2   4      486.47      573.48     15.84 o
  16   2   4       44.53       38.09      6.92 o
  18   2   4     3370.35     3622.35     70.14 o
  20   2   4     2051.06     2012.10     42.25 o
  22   2   4      501.63      517.46     35.31 o
  24   2   4       34.77       20.21     10.41 o
  26   2   4      105.63       97.29     26.11 o
  28   2   4        2.84       -5.96     14.05 o
  30   2   4       78.05       81.06     36.35 o
  32   2   4        1.11        9.73     12.37 o
 -33   3   4       27.90       11.66     15.35 o
 -31   3   4       38.33       23.87     19.28 o
 -29   3   4        1.83       17.50     12.65 o
 -27   3   4      190.51      266.60     45.15 o
 -25   3   4      751.20      783.75     27.34 o
 -23   3   4      879.28      838.14     18.79 o
 -21   3   4       33.18       32.54      7.47 o
 -19   3   4       37.95       48.53      8.89 o
 -17   3   4       13.94       15.44      3.31 o
 -15   3   4      727.37      649.65      8.40 o
 -13   3   4        0.86        4.58      3.04 o
 -11   3   4      853.53      980.10     11.57 o
  -9   3   4      778.65      848.05     10.83 o
  -7   3   4        2.97        9.71      5.48 o
  -5   3   4     3025.63     2750.18     29.04 o
  -3   3   4     5802.43     5292.51     43.87 o
  -1   3   4       40.11       31.95      3.93 o
   1   3   4     5098.45     4320.28     68.78 o
   3   3   4        0.20        8.35      3.22 o
   5   3   4     1957.63     2078.26     63.87 o
   7   3   4     5908.10     5436.18     60.31 o
   9   3   4     1830.62     1854.02     29.49 o
  11   3   4        0.69        7.05      3.81 o
  13   3   4      677.41      695.54     17.82 o
  15   3   4        0.18        1.39      3.75 o
  17   3   4      568.69      537.50     19.16 o
  19   3   4       37.61       76.05     14.28 o
  21   3   4      550.44      490.75     20.48 o
  23   3   4      828.70      808.29     28.12 o
  25   3   4       19.58       33.73     13.55 o
  27   3   4      116.76       99.12     33.92 o
  29   3   4       40.21       42.44     23.25 o
  31   3   4        6.84       18.57     14.96 o
 -32   4   4       32.97       30.99     27.45 o
 -30   4   4      122.79       92.84     42.21 o
 -28   4   4      200.97      183.84     73.00 o
 -26   4   4       62.01       40.30     24.82 o
 -24   4   4      273.90      257.60     23.25 o
 -22   4   4       35.91       27.09      7.17 o
 -20   4   4      915.29     1028.86     22.59 o
 -18   4   4      308.60      282.32     17.53 o
 -16   4   4        4.04        2.09      4.48 o
 -14   4   4        7.96       15.23      5.43 o
 -12   4   4      273.48      256.16     13.65 o
 -10   4   4      286.42      252.58     11.39 o
  -8   4   4       50.20       82.83      7.29 o
  -6   4   4       54.94      126.24     24.78 o
  -4   4   4     4067.76     4012.98    104.36 o
  -2   4   4    17216.17    16811.95    234.81 o
   0   4   4       94.40       94.48     10.06 o
   2   4   4      140.56      135.43      5.83 o
   4   4   4     3890.59     3881.52     47.20 o
   6   4   4     2135.90     2185.37     43.15 o
   8   4   4     1754.62     1569.21     22.25 o
  10   4   4      229.55      194.35      5.29 o
  12   4   4        5.39        5.84      4.37 o
  14   4   4        1.04        5.50      3.76 o
  16   4   4      246.63      236.50     21.36 o
  18   4   4      281.57      288.71     14.43 o
  20   4   4      110.76      134.11     35.60 o
  22   4   4      112.71       94.09     21.32 o
  24   4   4      100.85       66.72     17.75 o
  26   4   4        3.44        4.27     12.63 o
  28   4   4        1.03       14.22     10.70 o
  30   4   4       38.46       33.24     23.74 o
 -31   5   4       61.21       39.20     54.26 o
 -29   5   4      166.76      132.12     59.29 o
 -27   5   4        2.64        7.81     11.27 o
 -25   5   4        5.17       12.59     13.29 o
 -23   5   4       53.42       11.95     11.15 o
 -21   5   4       46.09       65.21     13.86 o
 -19   5   4     1177.23     1158.65     26.16 o
 -17   5   4     1430.92     1604.07     36.23 o
 -15   5   4       85.59       77.46     16.57 o
 -13   5   4      578.72      610.74     19.58 o
 -11   5   4      686.71      755.30     21.30 o
  -9   5   4        7.90        5.37      6.49 o
  -7   5   4      875.82      886.61     11.84 o
  -5   5   4     3726.46     3940.92     59.42 o
  -3   5   4      593.25      569.36     16.51 o
  -1   5   4      733.60      796.74     15.48 o
   1   5   4     1946.08     2057.03     36.37 o
   3   5   4       34.90       22.28      5.21 o
   5   5   4      868.09      900.20     20.89 o
   7   5   4      977.91      912.77     13.98 o
   9   5   4       42.04       59.75      6.87 o
  11   5   4      685.12      723.26      9.68 o
  13   5   4      537.40      478.33     22.52 o
  15   5   4      437.21      424.89     24.56 o
  17   5   4      261.93      247.82     36.50 o
  19   5   4      489.30      444.21     26.52 o
  21   5   4      648.64      762.93     34.11 o
  23   5   4      584.86      636.58     38.99 o
  25   5   4        2.33       13.16      9.69 o
  27   5   4        0.07       11.79     19.85 o
 -28   6   4      132.09      114.81     58.54 o
 -26   6   4       64.00       50.34     31.59 o
 -24   6   4       12.20       15.07     12.48 o
 -22   6   4      208.75      220.93     25.78 o
 -20   6   4        3.39       14.71     10.02 o
 -18   6   4       25.92       19.94      8.37 o
 -16   6   4      107.47       89.02     18.66 o
 -14   6   4      455.82      467.19     26.54 o
 -12   6   4      809.39      841.48     30.41 o
 -10   6   4        4.63       12.82      7.83 o
  -8   6   4      324.50      320.34      7.86 o
  -6   6   4      167.20      163.41      7.45 o
  -4   6   4      251.46      240.64     12.47 o
  -2   6   4     2665.91     2809.19     82.11 o
   0   6   4      739.96      808.56     22.02 o
   2   6   4       11.46       11.33      4.74 o
   4   6   4     2921.01     3144.89     48.53 o
   6   6   4      120.19      111.11     10.05 o
   8   6   4        3.74        6.30      5.09 o
  10   6   4      170.59      145.41     27.42 o
  12   6   4       87.12       72.47     21.12 o
  14   6   4      461.82      418.95     42.26 o
  16   6   4      745.39      760.75     29.24 o
  18   6   4       87.43       66.39     22.71 o
  20   6   4        0.10       23.07     11.48 o
  22   6   4      102.40      101.29     26.43 o
  24   6   4       12.83       15.21     12.90 o
  26   6   4       27.86       21.48     16.54 o
 -25   7   4        6.70       11.92     11.80 o
 -23   7   4       11.75       22.54     25.90 o
 -21   7   4       25.48       24.51     10.93 o
 -19   7   4       57.46       77.87     23.58 o
 -17   7   4       76.34       69.81     16.51 o
 -15   7   4        0.30        8.42      9.89 o
 -13   7   4       52.43       40.33     11.82 o
 -11   7   4     1216.51     1342.13     45.64 o
  -9   7   4      689.75      656.25     32.36 o
  -7   7   4      186.61      173.21     26.85 o
  -5   7   4      289.25      286.42     15.83 o
  -3   7   4      881.54      957.56     30.99 o
  -1   7   4      379.15      410.37     21.20 o
   1   7   4      351.81      425.30     24.85 o
   3   7   4     1270.42     1390.65     37.94 o
   5   7   4      339.37      297.46     20.55 o
   7   7   4      682.89      681.64     31.70 o
   9   7   4      476.16      480.89     32.97 o
  11   7   4        1.22       -5.28     14.87 o
  13   7   4       87.18       87.58     28.97 o
  15   7   4      250.29      217.23     57.76 o
  17   7   4       13.93       15.37     11.19 o
  19   7   4       40.29       21.50     14.75 o
  21   7   4      153.68      132.33     35.96 o
  23   7   4      149.89      108.48     36.23 o
 -22   8   4       20.26       12.57     19.76 o
 -20   8   4        0.12       10.22      9.51 o
 -18   8   4       55.33       41.10     17.73 o
 -16   8   4       35.50       27.54     14.42 o
 -14   8   4       75.02       69.29     20.10 o
 -12   8   4      115.61      102.84     38.23 o
 -10   8   4       25.50       35.66     13.37 o
  -8   8   4        0.18       16.33     10.42 o
  -6   8   4      347.84      386.76     24.26 o
  -4   8   4       25.71       17.86      9.14 o
  -2   8   4       39.12       26.07      8.87 o
   0   8   4      121.17      113.94     24.72 o
   2   8   4      497.69      427.07     21.86 o
   4   8   4        0.64        0.28      7.10 o
   6   8   4        0.05        6.74      7.91 o
   8   8   4       50.98       26.66     11.54 o
  10   8   4       64.77       46.72     16.92 o
  12   8   4       83.85       67.53     22.71 o
  14   8   4        2.93       15.10     10.38 o
  16   8   4      144.41      150.46     35.00 o
  18   8   4       22.50       20.24     14.12 o
  20   8   4       21.24       20.20     12.79 o
 -17   9   4      275.88      209.00     73.42 o
 -15   9   4        1.49       16.98     12.32 o
 -13   9   4        0.08       17.22     10.99 o
 -11   9   4       17.03       18.51     14.17 o
  -9   9   4       42.12       27.69     16.01 o
  -7   9   4        0.58       -3.51     15.57 o
  -5   9   4       35.20       27.26     11.13 o
  -3   9   4      137.60      137.03     41.28 o
  -1   9   4        0.10       14.16     16.25 o
   1   9   4        0.02       17.02     19.11 o
   3   9   4        8.34        8.63     11.04 o
   5   9   4       18.98       24.74     17.11 o
   7   9   4        9.34        7.45     12.09 o
   9   9   4       11.00       10.42     10.04 o
  11   9   4       41.27       32.00     25.59 o
  13   9   4      203.95      200.81     80.47 o
  15   9   4        5.24        8.76     13.53 o
  -8  10   4       39.63       48.74     26.83 o
  -6  10   4      189.16      116.76     58.37 o
  -4  10   4       84.73       78.18     34.91 o
  -2  10   4       27.52       28.74     23.09 o
   0  10   4      205.70      145.63     40.47 o
   2  10   4       36.27       46.51     25.34 o
   4  10   4       17.17       26.92     16.65 o
   6  10   4       27.72       26.72     21.21 o
 -33   1   5       10.68       14.00      6.94 o
 -31   1   5      169.24      158.89     50.93 o
 -29   1   5       49.92       51.46     17.09 o
 -27   1   5        4.67        4.32      6.82 o
 -25   1   5      274.05      231.74     15.81 o
 -23   1   5      128.91      122.50     23.34 o
 -21   1   5      267.00      257.91     15.25 o
 -19   1   5      339.16      375.86     14.32 o
 -17   1   5     3879.05     4155.68    101.75 o
 -15   1   5      119.99      116.45      7.70 o
 -13   1   5       81.51       66.12      3.45 o
 -11   1   5     2522.91     2137.48     32.36 o
  -9   1   5      408.87      359.25      5.15 o
  -7   1   5    11290.89     9965.41    123.12 o
  -5   1   5     9472.86     8927.66    112.69 o
  -1   1   5     5006.61     4444.80     51.23 o
   1   1   5      533.97      539.51      7.00 o
   3   1   5    10182.85     9065.67     51.77 o
   5   1   5     1661.04     1614.56     27.87 o
   7   1   5        2.50        0.21      4.16 o
   9   1   5     1611.80     1372.78     18.48 o
  11   1   5     3546.00     3381.02     37.12 o
  13   1   5     5074.95     5206.95     81.66 o
  15   1   5       71.60       81.04      9.59 o
  17   1   5      559.23      628.28     18.32 o
  19   1   5     1645.04     1666.16     28.62 o
  21   1   5      629.82      685.39     45.36 o
  23   1   5       20.48       17.57     10.24 o
  25   1   5       75.35       94.94     24.13 o
  27   1   5       29.41       19.76      8.84 o
  29   1   5       13.17       10.98      5.49 o
  31   1   5       11.71        9.31     11.39 o
  33   1   5       24.17       15.55     16.95 o
 -34   2   5        3.51       18.42     12.72 o
 -32   2   5       10.95        0.18     15.32 o
 -30   2   5       23.51       11.38     12.08 o
 -28   2   5       21.35        4.31      5.63 o
 -26   2   5       48.89       25.77     14.91 o
 -24   2   5      174.98      160.36     17.69 o
 -22   2   5       43.32       26.48      7.61 o
 -20   2   5       76.64       94.51      5.24 o
 -18   2   5     1310.80     1336.44     17.80 o
 -16   2   5      878.80      885.97     10.60 o
 -14   2   5     3680.93     3086.80     47.74 o
 -12   2   5      146.93      117.92      6.18 o
 -10   2   5     5299.46     5181.72     59.45 o
  -8   2   5       30.79       74.51      6.56 o
  -6   2   5      785.80      749.09      8.46 o
  -4   2   5    33781.78    35072.39    339.37 o
  -2   2   5    19588.16    19270.12    118.33 o
   0   2   5     1982.53     1768.20     14.04 o
   2   2   5    11473.94    10478.00     71.29 o
   4   2   5     1540.33     1566.99     12.52 o
   6   2   5     2762.67     2832.31     32.86 o
   8   2   5     2082.88     2037.07     34.92 o
  10   2   5    16366.56    17926.38    248.02 o
  12   2   5      323.00      309.82     12.97 o
  14   2   5       69.05       71.38      6.95 o
  16   2   5      663.45      613.42     23.05 o
  18   2   5      105.60      102.64     24.09 o
  20   2   5     2060.43     2311.11     65.30 o
  22   2   5      728.21      773.38     24.99 o
  24   2   5      253.70      236.89     26.85 o
  26   2   5      174.79      149.07     42.57 o
  28   2   5       14.59        8.76      9.22 o
  30   2   5        0.17      -12.46     21.91 o
  32   2   5       19.34       28.11     37.26 o
 -33   3   5       46.99       24.74     20.66 o
 -31   3   5        0.62        8.61     12.68 o
 -29   3   5      131.28       73.45     38.88 o
 -27   3   5       26.76       39.09     17.88 o
 -25   3   5      199.54      184.69     17.07 o
 -23   3   5      923.63     1004.60     18.80 o
 -21   3   5      377.84      291.72     10.07 o
 -19   3   5      279.54      284.69      9.22 o
 -17   3   5       99.54       89.31      5.45 o
 -15   3   5      104.80      127.01      5.37 o
 -13   3   5        0.67        5.87      1.96 o
 -11   3   5       11.73        9.34      2.39 o
  -9   3   5      441.48      530.42     12.80 o
  -7   3   5     4267.97     3806.88     63.46 o
  -5   3   5      109.96       83.68      7.65 o
  -3   3   5       24.03       23.09      3.30 o
  -1   3   5     8848.31     7992.36     70.40 o
   1   3   5      366.01      362.84      7.33 o
   3   3   5      827.00      755.96     10.71 o
   5   3   5      752.36      678.30     15.16 o
   7   3   5    12305.12    12092.83    255.52 o
   9   3   5     1481.81     1647.12     29.17 o
  11   3   5        8.71        3.78      4.59 o
  13   3   5      496.06      550.89     12.42 o
  15   3   5        0.61        1.29      4.02 o
  17   3   5      455.47      453.81     12.44 o
  19   3   5      254.49      295.00     37.63 o
  21   3   5       13.50       12.99      6.83 o
  23   3   5       87.58       62.98     15.57 o
  25   3   5        4.33       -1.49      9.80 o
  27   3   5       64.74       64.23     21.74 o
  29   3   5        3.29        5.68     17.60 o
  31   3   5       46.00       27.29     20.71 o
 -32   4   5        0.60       16.62     19.10 o
 -30   4   5        0.30       20.85     15.87 o
 -28   4   5        0.45       13.45     14.09 o
 -26   4   5        1.93       21.19     13.91 o
 -24   4   5      384.27      355.59     23.99 o
 -22   4   5        6.99        8.70      5.13 o
 -20   4   5        5.20       16.76      6.32 o
 -18   4   5      661.52      736.75     18.62 o
 -16   4   5     1636.54     1800.96     35.11 o
 -14   4   5       49.54       63.49     10.18 o
 -12   4   5      418.72      421.09     16.10 o
 -10   4   5       98.76      119.14     21.72 o
  -8   4   5      553.56      685.70     14.66 o
  -6   4   5       30.56       86.53     13.91 o
  -4   4   5    19302.33    20037.19    271.59 o
  -2   4   5     4825.69     4387.30     43.11 o
   0   4   5     1856.66     2153.45     23.71 o
   2   4   5      803.33      870.14     14.23 o
   4   4   5      133.27      170.95     12.30 o
   6   4   5      407.74      451.72     13.08 o
   8   4   5      300.03      373.24      7.95 o
  10   4   5      703.98      641.10     12.70 o
  12   4   5      165.39      218.07      8.16 o
  14   4   5      271.15      300.90     10.77 o
  16   4   5       84.65       72.82     13.59 o
  18   4   5      498.98      518.36     37.22 o
  20   4   5       32.89       31.92     10.37 o
  22   4   5       30.13       26.15     11.06 o
  24   4   5       76.87       26.61     11.41 o
  26   4   5      103.30      113.69     30.00 o
  28   4   5       13.41       10.09      7.56 o
  30   4   5       37.96       42.89     30.29 o
 -31   5   5       46.35       43.46     43.93 o
 -29   5   5        1.03       17.68     16.01 o
 -27   5   5       37.97       18.55     28.40 o
 -25   5   5       69.48       35.76     20.90 o
 -23   5   5        3.85        6.08      7.68 o
 -21   5   5      229.51      209.61     23.27 o
 -19   5   5       25.02       15.73      6.74 o
 -17   5   5       42.40       44.58     10.51 o
 -15   5   5      438.91      476.20     21.96 o
 -13   5   5       49.42       49.66     13.89 o
 -11   5   5        0.34       14.61      7.17 o
  -9   5   5      400.28      356.99     10.78 o
  -7   5   5      350.96      342.07     20.49 o
  -5   5   5      428.76      420.10     12.88 o
  -3   5   5      643.44      683.08     16.51 o
  -1   5   5       66.18       80.90     11.00 o
   1   5   5      192.53      158.42     10.94 o
   3   5   5      398.30      399.29     13.64 o
   5   5   5     2034.44     2020.59     35.90 o
   7   5   5     3089.37     3475.39     58.53 o
   9   5   5       49.30       60.02      9.58 o
  11   5   5       20.65       21.28      6.79 o
  13   5   5      411.55      491.93     33.27 o
  15   5   5       22.91       11.38      8.43 o
  17   5   5     1576.00     1603.22     67.42 o
  19   5   5      347.14      312.53     25.29 o
  21   5   5        0.99        9.64      8.22 o
  23   5   5       11.81       19.60      8.80 o
  25   5   5       21.55       15.40      9.57 o
  27   5   5       44.17       23.82     27.57 o
  29   5   5       93.73       70.22     59.42 o
 -28   6   5       73.64       71.51     44.23 o
 -26   6   5        0.03       23.18     28.55 o
 -24   6   5      178.41      169.34     45.03 o
 -22   6   5       59.30       57.88     24.71 o
 -20   6   5      635.89      679.83     29.02 o
 -18   6   5        0.16       12.43      7.07 o
 -16   6   5      117.75      105.00     17.18 o
 -14   6   5      914.79      930.43     34.78 o
 -12   6   5       60.85       43.33     13.77 o
 -10   6   5      162.78      187.85     29.80 o
  -8   6   5     1424.76     1410.21     34.85 o
  -6   6   5      307.73      374.54     17.30 o
  -4   6   5     1920.23     2104.00     36.58 o
  -2   6   5      245.14      281.14     19.58 o
   0   6   5        3.62        4.38      6.76 o
   2   6   5      166.16      146.81     26.46 o
   4   6   5     2990.81     2990.78     80.97 o
   6   6   5     3613.89     3579.10     60.81 o
   8   6   5      126.97      117.54     18.12 o
  10   6   5      207.19      189.36     18.37 o
  12   6   5      897.84     1029.47     41.10 o
  14   6   5       78.43       78.59     23.79 o
  16   6   5        1.74        1.39      9.37 o
  18   6   5       79.55       65.05     16.31 o
  20   6   5      540.08      585.38     32.02 o
  22   6   5       28.82       24.49      9.97 o
  24   6   5       44.71       40.62     15.23 o
  26   6   5        8.18       27.41     12.98 o
 -25   7   5        1.09       17.33     19.75 o
 -23   7   5       75.94       56.46     31.08 o
 -21   7   5       69.05       81.92     27.62 o
 -19   7   5       37.90       28.09     15.00 o
 -17   7   5      198.59      192.38     41.55 o
 -15   7   5        0.86        8.50      7.47 o
 -13   7   5      186.76      177.36     33.12 o
 -11   7   5      182.18      211.41     43.87 o
  -9   7   5        8.58        5.83     11.06 o
  -7   7   5      307.94      331.63     26.93 o
  -5   7   5       24.93       27.00     10.14 o
  -3   7   5     2180.93     2330.12     47.86 o
  -1   7   5     1980.59     1962.30     48.26 o
   1   7   5       91.61       89.16     17.34 o
   3   7   5      915.80      887.41     29.47 o
   5   7   5       20.88       35.36     15.22 o
   7   7   5        4.60       15.13     11.41 o
   9   7   5      328.70      450.51     33.06 o
  11   7   5       58.49       43.18     14.40 o
  13   7   5       83.58       66.77     28.28 o
  15   7   5        6.59       15.42     10.74 o
  17   7   5        0.72       11.63     10.11 o
  19   7   5      209.53      218.67     60.52 o
  21   7   5      204.36      231.73     62.34 o
  23   7   5       48.90       29.54     13.96 o
 -22   8   5       41.28       24.56     35.31 o
 -20   8   5       31.43       28.01     14.50 o
 -18   8   5      168.28      102.20     42.89 o
 -16   8   5        0.02       14.48      9.44 o
 -14   8   5       85.53       68.01     22.72 o
 -12   8   5       43.70       43.42     17.68 o
 -10   8   5       19.23       19.26     11.87 o
  -8   8   5      437.63      490.34     58.41 o
  -6   8   5      369.09      352.35     26.92 o
  -4   8   5        0.00       14.00      8.00 o
  -2   8   5        9.69        7.09      8.21 o
   0   8   5      141.95      115.69     27.30 o
   2   8   5       24.89       25.40     10.14 o
   4   8   5        1.11        1.02     11.48 o
   6   8   5      431.61      367.80     29.08 o
   8   8   5        4.06        7.80     14.94 o
  10   8   5       83.74       90.09     25.60 o
  12   8   5        2.60        5.18     13.51 o
  14   8   5        2.49       12.58     13.16 o
  16   8   5       98.17       85.44     29.59 o
  18   8   5      139.42      120.98     45.24 o
  20   8   5       85.14       83.90     40.48 o
 -17   9   5       25.02       19.36     19.58 o
 -15   9   5        1.02       15.05     12.63 o
 -13   9   5       93.57       77.38     29.13 o
 -11   9   5       97.20      106.35     30.21 o
  -9   9   5       78.59       63.06     26.26 o
  -7   9   5        3.20       19.90     10.33 o
  -5   9   5       29.75       11.70      9.36 o
  -3   9   5      399.69      469.37     48.94 o
  -1   9   5       33.88       31.37     19.69 o
   1   9   5      312.58      299.45     97.51 o
   3   9   5      150.57      174.76     68.01 o
   5   9   5       51.45       40.66     13.58 o
   7   9   5        9.53        5.19     10.06 o
   9   9   5       55.13       28.13     15.49 o
  11   9   5      189.49      193.32     71.46 o
  13   9   5       26.30       46.02     19.09 o
  15   9   5       77.84       67.41     20.50 o
  -8  10   5        0.97       22.96     13.49 o
  -6  10   5      179.35      107.99     47.13 o
  -4  10   5        1.97       13.35     19.68 o
  -2  10   5      106.76      113.51     33.74 o
   0  10   5        5.19       26.87     14.89 o
   2  10   5        0.01       14.41     11.54 o
   4  10   5       35.12       17.88     14.00 o
   6  10   5       47.97       39.66     20.11 o
 -32   0   6      109.92      109.26     65.46 o
 -30   0   6       83.69       71.38     26.21 o
 -28   0   6      124.95      121.24     41.21 o
 -26   0   6        9.00       23.62      8.17 o
 -24   0   6     2267.13     2297.54     71.67 o
 -22   0   6       43.25       61.16     17.84 o
 -20   0   6      143.00      114.01     31.97 o
 -18   0   6      474.12      545.63     24.78 o
 -16   0   6      282.52      375.25     17.43 o
 -14   0   6    11702.27    12350.22    529.29 o
 -12   0   6     1126.21     1062.14     22.52 o
 -10   0   6        2.50        7.39      6.09 o
  -8   0   6     1161.89     1038.82     20.57 o
  -6   0   6      286.48      197.73      8.56 o
   4   0   6       36.49      121.22     29.16 o
   6   0   6     7541.86     5823.66     61.35 o
   8   0   6    41148.56    49677.66    701.06 o
  10   0   6      572.68      769.53     25.47 o
  12   0   6     3035.79     3660.97     61.35 o
  14   0   6      979.45     1063.25     36.99 o
  16   0   6      265.85      245.56     12.03 o
  18   0   6      625.26      605.89     22.79 o
  20   0   6     7275.25     7818.61    239.54 o
  24   0   6      130.98      124.75     57.56 o
  26   0   6       35.74       46.63     20.12 o
  28   0   6        6.33       15.29     21.22 o
  32   0   6        5.30       21.69     15.61 o
 -35   1   6       84.27       77.98     61.12 o
 -33   1   6       15.95       17.96     21.95 o
 -31   1   6        1.29        5.63      7.93 o
 -29   1   6       10.25       25.64     11.98 o
 -27   1   6      186.98      154.80     39.04 o
 -25   1   6       34.72       21.58      7.75 o
 -23   1   6      265.65      273.34     20.81 o
 -21   1   6     1033.61     1042.91     22.58 o
 -19   1   6      938.49      860.75     28.89 o
 -17   1   6     2899.83     2996.69     96.34 o
 -15   1   6     4653.06     4391.22     73.85 o
 -13   1   6      308.15      303.22      5.62 o
 -11   1   6      226.16      234.65      4.62 o
  -9   1   6     6518.40     5829.78     48.89 o
  -7   1   6     1599.94     1428.17     16.67 o
  -5   1   6    15806.47    15346.06    142.95 o
  -3   1   6     1279.21     1214.33     32.36 o
  -1   1   6     2261.89     2063.83     30.13 o
   1   1   6     3898.34     3429.50     35.75 o
   3   1   6     2109.75     1969.62     32.51 o
   5   1   6     3858.90     3536.77     48.43 o
   7   1   6       93.51      118.00      6.31 o
   9   1   6     4417.94     3966.47     82.32 o
  11   1   6     6535.19     6504.72     57.16 o
  13   1   6     2061.06     2062.41     33.40 o
  15   1   6       33.97       16.32      7.91 o
  17   1   6       22.55       35.73      9.31 o
  19   1   6      486.31      490.58     15.58 o
  21   1   6        0.13      -15.56     18.04 o
  23   1   6      256.50      280.17     25.66 o
  25   1   6      115.40      104.96     27.31 o
  27   1   6        0.50       14.22      7.52 o
  29   1   6        1.67        3.34      9.99 o
  31   1   6       26.75       22.88     13.27 o
  33   1   6        0.35        1.04     13.27 o
 -34   2   6        9.88       10.06     18.21 o
 -32   2   6       58.96       52.76     40.64 o
 -30   2   6        0.79       22.45     11.92 o
 -28   2   6      112.35       81.35     24.71 o
 -26   2   6     1431.06     1501.78     39.96 o
 -24   2   6       51.92       82.14     15.62 o
 -22   2   6      881.06      832.19     23.48 o
 -20   2   6     1292.47     1324.37     20.85 o
 -18   2   6       91.71       96.71      4.78 o
 -16   2   6       42.14       26.90      4.84 o
 -14   2   6      682.95      798.13     10.76 o
 -12   2   6      658.44      694.13     10.72 o
 -10   2   6    10667.70    10215.51     85.19 o
  -8   2   6    31006.64    32787.64    193.04 o
  -6   2   6      162.80      175.73      4.67 o
  -4   2   6      114.91       74.31      8.18 o
  -2   2   6     2756.16     2577.03     33.48 o
   0   2   6      386.41      278.95      4.20 o
   2   2   6      356.37      470.40      6.88 o
   4   2   6       32.18       61.00      6.51 o
   6   2   6     6446.33     6097.77    139.01 o
   8   2   6      445.44      352.58      9.03 o
  10   2   6     3356.93     3667.93    139.93 o
  12   2   6      626.70      486.09     11.75 o
  14   2   6     2523.38     2761.74     55.61 o
  16   2   6      618.57      572.34     17.55 o
  18   2   6     3151.68     3511.33     60.42 o
  20   2   6     5044.49     5806.97     84.04 o
  22   2   6      460.87      417.37     30.35 o
  24   2   6     1052.84     1194.46     52.84 o
  26   2   6       10.72       -0.94      8.12 o
  28   2   6        7.32       30.52     13.97 o
  30   2   6       10.74       -5.03     24.39 o
  32   2   6        0.22       21.72     19.32 o
 -33   3   6       43.12       36.54     16.07 o
 -31   3   6      115.71      128.92     40.37 o
 -29   3   6       65.09       38.50     18.69 o
 -27   3   6      243.08      259.41     21.21 o
 -25   3   6       29.84       30.40     10.77 o
 -23   3   6     1195.88     1202.94     26.17 o
 -21   3   6     2077.69     2125.08     51.86 o
 -19   3   6      575.07      591.02     12.63 o
 -17   3   6     1617.93     1556.73     18.66 o
 -15   3   6     3010.89     3027.57     33.99 o
 -13   3   6     1285.59     1344.87     16.85 o
 -11   3   6      310.89      384.93     15.70 o
  -9   3   6    20135.18    21017.68    265.16 o
  -7   3   6     6031.62     5844.47     78.51 o
  -5   3   6     6467.69     6222.14     54.15 o
  -3   3   6      903.93      853.21     10.72 o
  -1   3   6       87.03       63.75      6.10 o
   1   3   6     1266.05     1184.38     15.40 o
   3   3   6     2768.13     2603.44     55.93 o
   5   3   6       62.30       57.55      8.32 o
   7   3   6     2082.87     2120.20     39.25 o
   9   3   6     2601.27     2659.84     45.79 o
  11   3   6      589.28      664.67     14.00 o
  13   3   6      114.92      127.58      8.22 o
  15   3   6        1.12        9.26      4.37 o
  17   3   6       21.28       45.97     11.18 o
  19   3   6        9.57       12.09      7.80 o
  21   3   6       24.60       28.20     12.92 o
  23   3   6      335.03      284.88     26.00 o
  25   3   6       42.78       44.47     16.93 o
  27   3   6        5.83       12.21      8.55 o
  29   3   6        0.82      -12.62     25.91 o
  31   3   6        0.00      -13.84     27.76 o
 -32   4   6        0.57       -0.65     28.08 o
 -30   4   6        5.22       -2.02     17.17 o
 -28   4   6      171.39      191.38     66.87 o
 -26   4   6       99.90       65.81     28.79 o
 -24   4   6       40.40       50.18     12.45 o
 -22   4   6     1450.75     1684.77     73.02 o
 -20   4   6       70.43       51.51     13.67 o
 -18   4   6      885.01     1020.79     17.94 o
 -16   4   6        2.56        4.08      2.55 o
 -14   4   6       19.89       24.93      6.42 o
 -12   4   6      329.90      331.65      6.99 o
 -10   4   6     1094.33     1123.39     13.41 o
  -8   4   6        2.55       14.66      6.39 o
  -6   4   6     1716.05     1588.83     22.39 o
  -4   4   6     8653.27     8352.29    137.61 o
  -2   4   6      181.46      153.62      9.59 o
   0   4   6     1774.61     1846.39     22.68 o
   2   4   6     4728.71     4554.34     83.95 o
   4   4   6      327.39      296.03      8.73 o
   6   4   6      959.61      958.67     16.36 o
   8   4   6      247.28      214.23      6.65 o
  10   4   6      204.11      182.76      9.57 o
  12   4   6       59.05       62.31     10.89 o
  14   4   6     1238.87     1315.90     22.18 o
  16   4   6       69.48       47.72     12.06 o
  18   4   6     1295.39     1444.37     51.73 o
  20   4   6       24.93       22.34     12.37 o
  22   4   6      175.57      177.60     26.22 o
  24   4   6       32.36       35.15     23.55 o
  26   4   6        0.02        6.99      9.12 o
  28   4   6       16.72       29.08     13.96 o
  30   4   6       12.36       16.82     32.72 o
 -31   5   6       24.17        7.59     26.33 o
 -29   5   6        1.42       26.15     48.78 o
 -27   5   6       19.14       22.11     12.19 o
 -25   5   6       56.73       75.78     40.70 o
 -23   5   6      355.67      325.00     28.31 o
 -21   5   6       84.49       83.55     16.91 o
 -19   5   6      306.02      256.65     16.06 o
 -17   5   6      861.21      883.93     21.31 o
 -15   5   6     1879.52     1888.98     60.04 o
 -13   5   6       21.43       25.92     10.01 o
 -11   5   6       66.27       65.62     15.48 o
  -9   5   6      359.42      355.17     13.88 o
  -7   5   6     1782.43     1881.64     30.11 o
  -5   5   6     2024.80     2329.86     37.85 o
  -3   5   6       37.93      134.74     56.99 o
  -1   5   6       77.95       84.05     15.42 o
   1   5   6     1242.86     1148.01     21.51 o
   3   5   6     1194.77     1260.71     37.03 o
   5   5   6      913.33     1010.65     19.20 o
   7   5   6        0.26        3.30      3.71 o
   9   5   6      252.99      250.08      9.13 o
  11   5   6        6.95        5.52      2.96 o
  13   5   6     2817.64     3191.94     52.88 o
  15   5   6      167.26      165.88     10.74 o
  17   5   6       19.55       23.80     13.02 o
  19   5   6      161.25      175.17     44.34 o
  21   5   6      242.75      256.18     35.73 o
  23   5   6       16.20        0.65      7.97 o
  25   5   6       43.57       13.08     11.38 o
  27   5   6       14.52        7.96     12.93 o
 -28   6   6      128.69      121.99    122.77 o
 -26   6   6        0.84       32.91     22.11 o
 -24   6   6       99.45       92.09     48.14 o
 -22   6   6       26.42       10.64     13.21 o
 -20   6   6       62.36       59.05     13.65 o
 -18   6   6       17.45       15.23      6.22 o
 -16   6   6       46.08       36.55     14.46 o
 -14   6   6       25.11       34.71     12.31 o
 -12   6   6      397.23      428.13     22.45 o
 -10   6   6       77.63       77.17     19.90 o
  -8   6   6      609.70      587.34     23.27 o
  -6   6   6     4753.92     4776.08     73.71 o
  -4   6   6      191.58      186.45      9.94 o
  -2   6   6     2162.35     2258.90     36.90 o
   0   6   6      153.90      167.40     15.20 o
   2   6   6     1457.05     1482.22     37.69 o
   4   6   6      896.52      888.51     28.12 o
   6   6   6      244.62      256.58     22.45 o
   8   6   6      996.45     1094.19     44.10 o
  10   6   6       16.45       18.33      6.54 o
  12   6   6      127.42      154.59     33.65 o
  14   6   6      104.61      151.85     28.47 o
  16   6   6       58.55       81.48     24.53 o
  18   6   6      260.01      231.65     55.95 o
  20   6   6       11.34       17.00     14.59 o
  22   6   6        0.21       14.07      8.91 o
  24   6   6        8.27      827.00    514.04 o
  26   6   6       18.01       13.84     10.21 o
 -25   7   6        0.27        1.06     24.03 o
 -23   7   6      139.04      140.22     34.74 o
 -21   7   6        4.74        9.65     10.26 o
 -19   7   6      233.16      211.45     56.17 o
 -17   7   6        2.59       13.51     10.42 o
 -15   7   6       43.89       59.37     14.17 o
 -13   7   6       66.96       78.45     16.28 o
 -11   7   6        0.12        3.62      8.70 o
  -9   7   6       89.75       59.49     14.40 o
  -7   7   6       15.78        7.64      4.65 o
  -5   7   6       24.71       17.68      7.64 o
  -3   7   6       27.24       39.51     13.07 o
  -1   7   6        9.62       34.46     13.29 o
   1   7   6     1024.12     1075.65     31.05 o
   3   7   6       91.30       92.91     19.01 o
   5   7   6     2842.05     2885.63     67.88 o
   7   7   6      820.58      833.53     40.10 o
   9   7   6      269.43      268.12     56.69 o
  11   7   6        3.45       -4.57     14.20 o
  13   7   6      527.32      629.10     30.52 o
  15   7   6        0.05       13.63     12.32 o
  17   7   6      136.14      120.43     24.83 o
  19   7   6        1.50       11.42      8.36 o
  21   7   6      200.06      168.44     53.52 o
  23   7   6        0.68       10.44     14.07 o
 -22   8   6       24.22       26.13     14.09 o
 -20   8   6       54.54       62.35     45.89 o
 -18   8   6       21.12       29.07     14.44 o
 -16   8   6       26.74       26.48     12.50 o
 -14   8   6       48.40       50.66     13.68 o
 -12   8   6      133.46       93.71     33.54 o
 -10   8   6      343.72      331.16     38.01 o
  -8   8   6      823.03      969.76     50.72 o
  -6   8   6        9.33       32.92     16.19 o
  -4   8   6        5.65        5.20     10.98 o
  -2   8   6     1584.90     1618.67    104.01 o
   0   8   6      297.88      273.01     30.20 o
   2   8   6      297.85      286.90     20.14 o
   4   8   6       37.60       48.91     14.23 o
   6   8   6       16.86       23.19     12.12 o
   8   8   6       82.06      100.68     21.90 o
  10   8   6       95.81       75.03     25.32 o
  12   8   6        1.83        9.59      9.01 o
  14   8   6       23.91       34.49     19.61 o
  16   8   6        1.02      -15.26     15.53 o
  18   8   6       36.90       27.55     13.22 o
  20   8   6        1.66      -10.68     18.10 o
 -17   9   6       32.06       34.21     18.20 o
 -15   9   6        3.04        9.39     11.22 o
 -13   9   6        0.21        4.91     17.14 o
 -11   9   6        1.30        8.90     12.18 o
  -9   9   6       10.71       27.68     10.12 o
  -7   9   6       17.50       11.57     14.69 o
  -5   9   6      251.31      237.44     26.06 o
  -3   9   6      103.52      110.71     23.51 o
  -1   9   6       54.76       54.21     24.85 o
   1   9   6        6.26       15.21     16.64 o
   3   9   6        0.67       13.98     12.88 o
   5   9   6       11.51       19.36     12.47 o
   7   9   6       10.20       19.55     14.77 o
   9   9   6       19.57       13.32     11.02 o
  11   9   6       57.71       35.24     17.78 o
  13   9   6       19.34        8.50     12.24 o
  -6  10   6       35.28       21.81     18.45 o
  -4  10   6        2.21       21.23     13.07 o
  -2  10   6       18.01       15.57     16.19 o
   0  10   6       97.60       78.63     30.12 o
   2  10   6       34.24       46.64     22.87 o
   4  10   6        0.04        6.24     14.77 o
 -35   1   7       47.30       39.86     20.59 o
 -33   1   7       10.04       17.10     15.02 o
 -31   1   7       25.52       44.63     18.03 o
 -29   1   7       11.14       18.86     10.03 o
 -27   1   7       95.54       89.01     18.21 o
 -25   1   7       68.93       50.39     11.30 o
 -23   1   7     3669.75     3843.10     63.04 o
 -21   1   7      110.09       85.40     17.52 o
 -19   1   7     1641.35     1821.72     36.50 o
 -17   1   7      729.86      732.20      8.28 o
 -15   1   7      142.42      152.39      7.67 o
 -13   1   7       69.11       67.09      9.30 o
 -11   1   7     2892.91     2662.76     39.15 o
  -9   1   7     6795.83     6541.02     91.61 o
  -7   1   7      100.87      116.57      4.77 o
  -5   1   7    11057.29    10655.63     88.51 o
  -3   1   7      331.25      279.02      5.00 o
  -1   1   7     5843.73     4673.94     49.52 o
   1   1   7    17773.39    17210.28    144.10 o
   3   1   7      188.79      155.18      7.49 o
   5   1   7     3676.96     3637.16     36.35 o
   7   1   7     6823.40     6394.33     97.35 o
   9   1   7     1538.53     1503.84     26.68 o
  11   1   7     4639.81     4545.17     66.62 o
  13   1   7     2965.06     3105.41     63.42 o
  15   1   7        4.87        3.45      6.03 o
  17   1   7      272.09      288.81     17.19 o
  19   1   7        7.68       21.70     13.80 o
  21   1   7        3.31        5.82      9.52 o
  23   1   7      178.33      156.94     34.48 o
  25   1   7       48.03       48.19     12.91 o
  27   1   7       29.00       25.54      9.92 o
  29   1   7      206.11      160.41     64.11 o
  31   1   7        1.39        1.53      9.27 o
 -34   2   7        1.21       18.22     13.31 o
 -32   2   7        1.54       12.28     17.97 o
 -30   2   7       10.96       10.60      9.22 o
 -28   2   7       27.55       40.46     12.28 o
 -26   2   7      216.92      202.92     20.80 o
 -24   2   7      879.06      879.82     31.75 o
 -22   2   7       46.84       50.43     10.89 o
 -20   2   7      249.62      221.16     10.38 o
 -18   2   7       67.26       76.76      8.37 o
 -16   2   7     1904.77     2184.87     23.56 o
 -14   2   7     1771.11     1718.71     15.14 o
 -12   2   7     1535.18     1399.63     16.31 o
 -10   2   7     1911.98     1887.50     19.72 o
  -8   2   7     1669.72     1690.63     19.70 o
  -6   2   7     3704.80     3239.73     48.96 o
  -4   2   7       84.40      114.89      3.76 o
  -2   2   7     6560.54     6003.82     74.16 o
   0   2   7        2.64        6.44      3.37 o
   2   2   7       92.84      103.63      4.59 o
   4   2   7        0.72        3.98      3.57 o
   6   2   7      115.78       89.68      9.26 o
   8   2   7       25.99       28.15      7.25 o
  10   2   7      727.87      750.80     16.24 o
  12   2   7       53.85       30.33      9.74 o
  14   2   7       96.84       58.45     11.18 o
  16   2   7     2123.15     2329.16     39.61 o
  18   2   7      341.88      267.49     56.33 o
  20   2   7      196.83      161.65     40.72 o
  22   2   7      379.71      420.32     29.56 o
  24   2   7       53.90       50.32     16.37 o
  26   2   7       43.72       36.43     11.57 o
  28   2   7      166.51      210.63     29.09 o
  32   2   7       24.28       19.86     25.20 o
 -33   3   7       32.66       22.54     19.92 o
 -31   3   7       50.36       48.09     26.68 o
 -29   3   7       44.96       61.94     19.25 o
 -27   3   7       38.91       30.01     16.01 o
 -25   3   7      266.29      232.41     35.85 o
 -23   3   7       14.10       12.41      5.37 o
 -21   3   7     2637.92     2741.01     41.05 o
 -19   3   7     2069.51     2198.34     24.75 o
 -17   3   7       13.48        6.91      3.56 o
 -15   3   7        0.99        3.03      2.41 o
 -13   3   7       78.78       75.06      5.30 o
 -11   3   7     2736.21     2639.48     36.81 o
  -9   3   7      258.25      221.98      8.71 o
  -7   3   7      290.45      387.94     16.64 o
  -5   3   7      642.78      683.26     11.91 o
  -3   3   7     1682.88     1628.13     22.95 o
  -1   3   7     2235.63     2260.15     25.45 o
   1   3   7        2.79        7.99      2.64 o
   3   3   7     2301.21     2276.64     27.19 o
   5   3   7      723.69      770.02     13.12 o
   7   3   7      208.81      282.42      7.99 o
   9   3   7     1869.45     1933.11     27.63 o
  11   3   7       27.49       47.32     10.05 o
  13   3   7      568.55      500.97     13.53 o
  15   3   7      964.57      955.99     32.44 o
  17   3   7     1050.43     1089.60     29.41 o
  19   3   7      686.88      635.47     33.18 o
  21   3   7        9.20        9.57      7.79 o
  23   3   7      536.67      589.54     39.54 o
  25   3   7       26.73       12.90     17.81 o
  27   3   7       41.26       43.55     16.54 o
  29   3   7       21.28       19.18     23.41 o
  31   3   7       18.21       23.26     23.67 o
 -32   4   7       28.08       33.90     30.76 o
 -30   4   7        2.54       17.63     18.06 o
 -28   4   7       66.66       70.39     18.90 o
 -26   4   7       23.63       11.99     22.64 o
 -24   4   7      433.15      418.22     23.48 o
 -22   4   7      305.86      305.06     28.68 o
 -20   4   7     1911.28     1742.39     35.50 o
 -18   4   7     1005.93      991.96     18.14 o
 -16   4   7       28.40       24.76      6.30 o
 -14   4   7      573.49      597.94     13.77 o
 -12   4   7      443.36      458.11     10.17 o
 -10   4   7     1111.49     1085.89     16.74 o
  -8   4   7       24.41       54.52     15.94 o
  -6   4   7      380.79      387.17     10.16 o
  -4   4   7     1608.80     1641.99     25.67 o
  -2   4   7      328.67      360.59     11.17 o
   0   4   7     5682.60     5581.59    178.38 o
   2   4   7      352.57      326.88      9.82 o
   4   4   7     3866.90     3969.75     86.94 o
   6   4   7     2327.68     2526.50     36.04 o
   8   4   7       12.54       15.28      4.58 o
  10   4   7      109.86      120.00      8.95 o
  12   4   7        4.27        5.07      3.40 o
  14   4   7      472.52      473.90     14.61 o
  16   4   7     1129.71     1227.44     30.24 o
  18   4   7        0.00        2.97      9.44 o
  20   4   7      717.15      720.25     20.81 o
  22   4   7       12.63       10.23      9.18 o
  24   4   7        0.11        6.03     12.24 o
  26   4   7       16.05       23.34     12.24 o
  28   4   7        8.59       16.40     37.16 o
  30   4   7        3.74       19.39     31.41 o
 -31   5   7        0.62       -7.80     31.60 o
 -29   5   7       15.13       31.79     22.80 o
 -27   5   7        6.85       20.61     15.96 o
 -25   5   7        0.62       31.88     31.56 o
 -23   5   7       52.03       44.15     13.24 o
 -21   5   7      659.95      669.46     25.85 o
 -19   5   7      251.08      209.97     22.75 o
 -17   5   7       46.96       67.16     14.49 o
 -15   5   7      240.84      233.92     19.99 o
 -13   5   7        6.13       11.82      4.67 o
 -11   5   7     3826.50     4006.17     45.62 o
  -9   5   7      172.56      209.82     10.17 o
  -7   5   7      315.50      356.73     12.19 o
  -5   5   7      394.20      348.22     11.92 o
  -3   5   7       97.33      140.46     10.24 o
  -1   5   7       22.74       42.03      9.70 o
   1   5   7      645.44      539.80     17.35 o
   3   5   7       63.26       85.45      9.31 o
   5   5   7      207.74      173.72      8.67 o
   7   5   7      196.35      216.48      9.41 o
   9   5   7      267.75      290.52      9.63 o
  11   5   7       72.37       79.02     17.79 o
  13   5   7        4.86       12.32      7.92 o
  15   5   7        0.02       10.09     10.75 o
  17   5   7       99.80       81.43     31.28 o
  19   5   7       10.76       -4.14     19.46 o
  21   5   7       57.47       51.66     18.14 o
  23   5   7      166.64      158.90     54.00 o
  25   5   7        0.76        9.87      9.50 o
  27   5   7       48.22       41.48     20.18 o
 -26   6   7       38.10       16.26     19.62 o
 -24   6   7        4.57        9.27      8.35 o
 -22   6   7      153.16      106.40     40.29 o
 -20   6   7      460.48      457.34     23.97 o
 -18   6   7      133.63      105.62     24.20 o
 -16   6   7        5.21        0.72      7.69 o
 -14   6   7      489.23      487.68     24.01 o
 -12   6   7        3.19       10.72     10.95 o
 -10   6   7     1846.79     1880.29     38.29 o
  -8   6   7      431.93      455.76     22.94 o
  -6   6   7      116.00      125.82     18.88 o
  -4   6   7      211.10      151.12     31.82 o
  -2   6   7       31.97       41.35     11.49 o
   0   6   7       15.94       34.09      8.45 o
   2   6   7      296.98      313.43     25.55 o
   4   6   7      585.66      672.12     25.72 o
   6   6   7        0.05       18.75      8.60 o
   8   6   7        7.66       13.06      7.24 o
  10   6   7      104.58       89.66     16.15 o
  12   6   7      330.72      328.16     34.96 o
  14   6   7      559.00      646.94     55.70 o
  16   6   7      194.63      197.61     36.32 o
  18   6   7       13.63       13.74     11.50 o
  20   6   7       52.23       36.53     17.33 o
  22   6   7        0.03        6.85      7.01 o
  24   6   7       27.99       14.96     11.61 o
  26   6   7      148.79      170.40     46.38 o
 -25   7   7      114.87      113.90     79.74 o
 -23   7   7      111.93       96.48     40.44 o
 -21   7   7       85.73      111.32     37.42 o
 -19   7   7       16.11       18.02     11.97 o
 -17   7   7        8.00        9.52      8.03 o
 -15   7   7        9.57       13.33      6.32 o
 -13   7   7      538.44      541.07     25.56 o
 -11   7   7       32.84       33.71     12.32 o
  -9   7   7      217.09      246.96     32.26 o
  -7   7   7       91.86       96.97     16.02 o
  -5   7   7       51.98       67.43     14.51 o
  -3   7   7       44.87       29.61      9.38 o
  -1   7   7     1701.00     1725.98     34.06 o
   1   7   7       31.63       36.91     10.41 o
   3   7   7      802.40      768.72     27.30 o
   5   7   7       12.87       17.59      9.22 o
   7   7   7      162.75      151.11     37.16 o
   9   7   7      750.70      850.70     43.82 o
  11   7   7        3.53       20.12     17.78 o
  13   7   7      162.21      179.16     30.90 o
  15   7   7      420.17      500.95     64.95 o
  17   7   7      194.18      199.31     34.83 o
  19   7   7       23.93       35.61     12.10 o
  21   7   7        0.44       14.08      9.33 o
  23   7   7       12.15       17.61     12.93 o
 -22   8   7      150.95       88.28     41.66 o
 -20   8   7       86.56       64.65     25.91 o
 -18   8   7        6.49       17.81      8.59 o
 -16   8   7        3.23        9.72      9.07 o
 -14   8   7        5.41        6.43     10.82 o
 -12   8   7       25.55       26.72     11.53 o
 -10   8   7      213.62      157.05     50.45 o
  -8   8   7       40.91       87.43     30.40 o
  -6   8   7        1.19       13.95     11.31 o
  -4   8   7      129.19       96.00     25.06 o
  -2   8   7      196.07      174.07     31.22 o
   0   8   7        1.14        9.13      6.97 o
   2   8   7       41.27       34.35     10.92 o
   4   8   7       52.23       52.54     16.08 o
   6   8   7        0.23       10.49      7.62 o
   8   8   7        9.50       11.01     11.57 o
  10   8   7       38.97       31.16     14.73 o
  12   8   7        2.33       12.96     10.45 o
  14   8   7        6.31       13.28      7.90 o
  16   8   7       50.50       12.72     17.12 o
  18   8   7      146.40      114.99     42.77 o
 -15   9   7      153.16      101.96     53.49 o
 -13   9   7       11.80        8.07     12.78 o
 -11   9   7        4.38       11.76     12.98 o
  -9   9   7       11.82       13.98      9.59 o
  -7   9   7        4.96       16.09     11.18 o
  -5   9   7      210.39      180.41     42.41 o
  -3   9   7       52.19       44.88     18.00 o
  -1   9   7       82.66       66.78     27.70 o
   1   9   7        1.50       19.14     17.00 o
   3   9   7       23.80       27.29     14.09 o
   5   9   7        1.39        0.61      7.29 o
   7   9   7      146.69      123.27     51.26 o
   9   9   7        8.32       13.97      8.50 o
  11   9   7       15.70       22.80     14.06 o
  13   9   7       30.03       29.28     12.96 o
  -6  10   7       15.69       17.67     18.55 o
  -4  10   7      145.66       88.59     33.19 o
  -2  10   7        5.41       17.45     16.25 o
   0  10   7       11.40       41.69     24.28 o
   2  10   7       49.86       20.63     14.45 o
 -34   0   8       51.18       14.61     11.10 o
 -32   0   8      116.54      102.59     44.50 o
 -30   0   8       10.92        1.94      9.75 o
 -28   0   8      841.82      840.75     38.64 o
 -26   0   8        0.01        2.55     14.20 o
 -24   0   8     3850.81     4021.96     79.07 o
 -22   0   8     1254.04     1393.20    107.11 o
 -20   0   8     1336.23     1367.73     36.23 o
 -18   0   8       21.04       15.56     10.42 o
 -16   0   8        4.09       10.27      6.85 o
 -14   0   8      331.49      289.91     19.54 o
 -12   0   8       77.58       99.28      7.44 o
 -10   0   8     1481.02     1522.38     38.29 o
  -8   0   8     1638.09     1398.47     22.59 o
  -6   0   8     6291.23     5720.57     91.38 o
  -4   0   8    24761.13    26439.41    164.85 o
  -2   0   8    12756.79    12564.53    318.84 o
   0   0   8    13199.10    12495.56    400.50 o
   2   0   8    21117.07    21882.52    166.19 o
   4   0   8     4120.07     3979.45    114.77 o
   6   0   8    24574.59    28495.15    458.01 o
   8   0   8      196.96      279.20     21.67 o
  10   0   8     1882.11     1991.34     82.25 o
  12   0   8     1356.89     1619.72     37.82 o
  14   0   8     9297.35    11057.76    506.26 o
  16   0   8     5428.85     6347.84    141.16 o
  18   0   8     5146.26     5448.94    106.06 o
  20   0   8      519.26      572.77     39.44 o
  22   0   8       61.90       72.24     38.43 o
  26   0   8        9.33       15.87     28.41 o
  28   0   8      243.83      244.65    104.07 o
  30   0   8      186.18      137.58     99.28 o
  32   0   8        3.90       19.67     14.37 o
 -35   1   8       43.09       33.45     24.77 o
 -33   1   8        0.15        4.55     14.50 o
 -31   1   8       15.35       18.30      7.82 o
 -29   1   8        0.13        4.59      7.14 o
 -27   1   8       37.59       71.31     16.74 o
 -25   1   8       75.82       79.29     16.71 o
 -23   1   8      902.50      898.61     31.21 o
 -21   1   8       35.68       34.42     11.65 o
 -19   1   8        0.56        7.21      5.76 o
 -17   1   8      978.44      957.54     22.34 o
 -15   1   8     2055.96     1964.75     49.25 o
 -13   1   8      327.91      301.70      6.62 o
 -11   1   8     3083.05     3041.78     42.21 o
  -9   1   8       66.67       63.44      6.59 o
  -7   1   8      204.59      207.68      4.04 o
  -5   1   8      386.36      340.14      6.66 o
  -3   1   8     7714.85     6837.31     72.49 o
  -1   1   8      294.97      259.39      8.04 o
   1   1   8     3838.77     3640.55     59.28 o
   3   1   8     2642.31     2976.52     63.91 o
   5   1   8     3711.69     3403.75     43.67 o
   7   1   8     8634.28     8552.36     77.68 o
   9   1   8     3467.80     3568.18     83.26 o
  11   1   8      302.66      298.47      8.62 o
  13   1   8      352.49      356.28     12.18 o
  15   1   8      299.63      304.83     16.05 o
  17   1   8     2848.92     3232.15     53.67 o
  19   1   8     1006.26     1082.09     55.67 o
  21   1   8      377.52      344.87     23.69 o
  23   1   8        6.03        3.36     13.19 o
  25   1   8       51.41       65.57     25.01 o
  27   1   8       15.15        9.95      9.54 o
  29   1   8       41.60       44.36     18.82 o
  31   1   8        2.03       29.97     32.51 o
 -34   2   8        2.60        0.07     15.39 o
 -32   2   8       46.72       54.94     35.83 o
 -30   2   8       54.43       64.93     19.60 o
 -28   2   8        9.11       16.60      8.09 o
 -26   2   8      327.56      305.26     31.60 o
 -24   2   8     2614.49     2972.29     56.81 o
 -22   2   8       38.96       44.57     10.20 o
 -20   2   8     3519.47     3718.17     69.39 o
 -18   2   8        1.73        2.66      2.73 o
 -16   2   8     1189.11     1205.45     14.36 o
 -14   2   8      499.35      427.14      8.18 o
 -12   2   8     3281.88     3264.16     52.41 o
 -10   2   8     6390.14     5989.27     68.99 o
  -8   2   8      167.50      140.80      5.80 o
  -6   2   8     3377.23     3049.82     28.91 o
  -4   2   8      658.55      676.86      9.44 o
  -2   2   8        0.45        4.20      3.04 o
   0   2   8     4327.46     4069.77     63.11 o
   2   2   8     3240.52     3189.72     59.76 o
   4   2   8      958.42      882.50     15.74 o
   6   2   8    19621.74    20422.23    211.23 o
   8   2   8     2910.16     3278.39     41.83 o
  10   2   8        0.25        3.46      4.81 o
  12   2   8      628.45      586.47     24.10 o
  14   2   8     1412.62     1445.78     35.72 o
  16   2   8      592.71      614.80     21.45 o
  18   2   8     1780.02     1944.36     36.39 o
  20   2   8       76.73       77.75     21.05 o
  22   2   8      325.73      307.61     19.08 o
  24   2   8      102.39       91.40     25.76 o
  26   2   8       17.38       15.04     10.10 o
  28   2   8        7.56       15.10      9.37 o
  30   2   8        0.01       12.98     23.10 o
 -33   3   8       16.03       -3.19     26.33 o
 -31   3   8       17.93       34.76     42.94 o
 -29   3   8       88.54       68.49     33.26 o
 -27   3   8      273.87      194.50     62.41 o
 -25   3   8       38.06       42.56     17.39 o
 -23   3   8       99.60      107.87     20.88 o
 -21   3   8       16.83       17.80      7.59 o
 -19   3   8      257.63      294.55      9.62 o
 -17   3   8      253.87      291.92      6.85 o
 -15   3   8      558.53      509.66      8.68 o
 -13   3   8       94.79      141.77      8.17 o
 -11   3   8     1713.44     1819.82     18.13 o
  -9   3   8     3131.46     3103.30     43.52 o
  -7   3   8       12.54       17.77      6.07 o
  -5   3   8      188.78      172.70      7.08 o
  -3   3   8      148.35      177.40      6.89 o
  -1   3   8     2936.96     2643.20     24.55 o
   1   3   8     5202.33     4618.89     52.43 o
   3   3   8      406.42      449.16      9.96 o
   5   3   8     2994.38     2813.69     29.67 o
   7   3   8      574.96      661.26     11.49 o
   9   3   8      104.49       94.38     14.52 o
  11   3   8       85.87       85.40     15.25 o
  13   3   8       38.61       30.98     10.94 o
  15   3   8      436.96      519.08     20.73 o
  17   3   8      102.90      104.64     29.47 o
  19   3   8     1530.25     1545.71     68.58 o
  21   3   8      400.57      440.99     21.66 o
  23   3   8      455.58      457.08     28.02 o
  25   3   8        1.21        8.15     12.97 o
  27   3   8       15.04       16.53     19.49 o
  29   3   8        9.62        9.94     22.50 o
 -32   4   8       19.65       15.99     43.11 o
 -30   4   8      168.22      161.51     69.93 o
 -28   4   8       38.75       32.66     20.58 o
 -26   4   8        0.78       11.78     10.98 o
 -24   4   8      353.06      399.76     37.72 o
 -22   4   8      392.20      466.12     20.43 o
 -20   4   8      980.04      998.17     26.60 o
 -18   4   8      311.72      375.26     12.11 o
 -16   4   8       35.16       48.21      7.01 o
 -14   4   8       50.93       47.36      8.48 o
 -12   4   8        4.17        9.15      5.50 o
 -10   4   8      254.35      265.19      9.60 o
  -8   4   8    18686.19    19913.45    163.61 o
  -6   4   8      200.30      191.47     10.58 o
  -4   4   8      165.12      155.32     11.22 o
  -2   4   8     4521.23     4838.83     82.72 o
   0   4   8     1175.66     1006.14     23.22 o
   2   4   8      155.50      144.30      9.76 o
   4   4   8     1660.32     1644.31     23.93 o
   6   4   8     1375.18     1465.76     27.78 o
   8   4   8     1606.95     1618.88     29.96 o
  10   4   8     1221.98     1245.46     47.45 o
  12   4   8       54.29       55.55     11.57 o
  14   4   8      132.55      146.73     29.29 o
  16   4   8        8.38        5.93     11.18 o
  18   4   8     2335.65     2618.29     63.21 o
  20   4   8      384.03      368.01     32.24 o
  22   4   8        0.01        8.52     13.41 o
  24   4   8       13.03       23.07     12.51 o
  26   4   8        3.01        9.03     11.89 o
  28   4   8        1.12        5.43     11.90 o
 -29   5   8       57.05       54.54     36.89 o
 -27   5   8        1.69       28.65     15.12 o
 -25   5   8      389.40      402.19     52.20 o
 -23   5   8        3.32        1.95     10.06 o
 -21   5   8        3.04       11.41      9.78 o
 -19   5   8      858.31      859.81     24.46 o
 -17   5   8      526.97      499.44     19.71 o
 -15   5   8     1566.90     1648.47     43.96 o
 -13   5   8        0.09        6.98      6.39 o
 -11   5   8     1319.17     1378.28     26.35 o
  -9   5   8      534.01      522.27     21.00 o
  -7   5   8       56.24       69.63     15.21 o
  -5   5   8        2.36       12.91      7.13 o
  -3   5   8     3794.65     4079.56     51.19 o
  -1   5   8     1927.62     2008.77     37.45 o
   1   5   8     2259.71     2365.48     36.53 o
   3   5   8       52.69       54.77     11.14 o
   5   5   8      101.49      105.46     12.57 o
   7   5   8       54.07       60.87     12.86 o
   9   5   8      748.36      709.93     19.53 o
  11   5   8      216.59      270.01     18.10 o
  13   5   8      157.16      108.71     24.20 o
  15   5   8      630.47      686.70     28.02 o
  17   5   8      166.80      143.57     31.65 o
  19   5   8      786.95      885.21     51.78 o
  21   5   8      116.93      150.06     36.28 o
  23   5   8       22.60       36.40     14.28 o
  25   5   8       20.47       26.07     13.81 o
  27   5   8       32.05       23.44     10.47 o
 -28   6   8        0.88       27.45     28.82 o
 -26   6   8       36.42       47.38     34.79 o
 -24   6   8       34.86       22.99     15.06 o
 -22   6   8       38.21       50.25     19.20 o
 -20   6   8      405.95      443.78     21.05 o
 -18   6   8      222.62      166.72     24.36 o
 -16   6   8      142.20       90.79     20.98 o
 -14   6   8       37.36       35.07     11.00 o
 -12   6   8     1016.81     1041.98     38.23 o
 -10   6   8     1092.03     1154.46     47.12 o
  -8   6   8     1050.57     1216.47     34.03 o
  -6   6   8      904.42      859.03     24.34 o
  -4   6   8        0.01        4.06      7.38 o
  -2   6   8      450.46      443.26     18.07 o
   0   6   8      298.56      249.43     15.76 o
   2   6   8      744.15      794.21     32.35 o
   4   6   8        0.40        9.39      8.15 o
   6   6   8      414.93      468.85     38.71 o
   8   6   8      244.93      191.47     17.69 o
  10   6   8      560.29      534.43     24.52 o
  12   6   8        2.82        4.61     10.49 o
  14   6   8        4.86       13.20     14.53 o
  16   6   8      387.07      346.78     96.16 o
  18   6   8      108.75      122.02     24.59 o
  20   6   8      236.56      217.19     53.30 o
  22   6   8      242.48      228.07     48.82 o
  24   6   8       13.89       13.80      9.16 o
 -25   7   8       27.01       27.34     33.58 o
 -23   7   8       11.46        9.89     10.03 o
 -21   7   8       20.39       16.25     12.23 o
 -19   7   8       95.80      105.77     22.51 o
 -17   7   8       73.62       57.65     24.53 o
 -15   7   8        0.44       11.96      8.66 o
 -13   7   8      278.99      363.38     36.28 o
 -11   7   8      836.25      868.00     45.08 o
  -9   7   8      121.21      135.75     24.63 o
  -7   7   8      271.79      297.73     21.39 o
  -5   7   8     1761.55     1926.67     41.20 o
  -3   7   8      634.65      631.99     20.37 o
  -1   7   8       52.36       65.00     14.57 o
   1   7   8       12.08       19.03     10.03 o
   3   7   8      164.48      168.32     28.19 o
   5   7   8      292.93      314.01     20.62 o
   7   7   8     1922.17     2083.05     59.77 o
   9   7   8      559.27      667.26     48.28 o
  11   7   8      666.57      665.51     43.18 o
  13   7   8        0.36       13.12      9.26 o
  15   7   8      197.43      183.83     58.08 o
  17   7   8       56.41       58.06     18.13 o
  19   7   8       15.64        6.61     15.41 o
  21   7   8       16.89       25.16     12.73 o
 -20   8   8        2.15        7.87     21.11 o
 -18   8   8       14.42       25.31     17.59 o
 -16   8   8      137.67      120.59     30.90 o
 -14   8   8        0.44        0.67      8.42 o
 -12   8   8       10.14       13.26      8.17 o
 -10   8   8      407.46      426.39     40.00 o
  -8   8   8        7.66        9.24      9.79 o
  -6   8   8      254.04      203.92     54.14 o
  -4   8   8       19.84       21.35     14.53 o
  -2   8   8        7.93        4.32      4.11 o
   0   8   8        5.74        6.92      7.32 o
   2   8   8        1.97       12.35      8.78 o
   4   8   8       70.39       51.88     13.13 o
   6   8   8        0.15       17.40      9.21 o
   8   8   8      236.21      219.74     56.51 o
  10   8   8       39.35       57.76     20.44 o
  12   8   8      142.51      145.53     36.82 o
  14   8   8        0.01        6.25     12.47 o
  16   8   8      213.47      162.43     44.94 o
  18   8   8       69.53       46.47     20.88 o
 -15   9   8       50.79       65.06     20.12 o
 -13   9   8       40.55       10.22     11.94 o
 -11   9   8        6.11       13.22     16.69 o
  -9   9   8       22.98       20.37     11.22 o
  -7   9   8       95.05       69.05     18.69 o
  -5   9   8       29.20       35.55     13.66 o
  -3   9   8       60.62       32.25     28.19 o
  -1   9   8       35.76       31.43     20.21 o
   1   9   8       30.84       45.72     25.68 o
   3   9   8        1.93       22.88     16.21 o
   5   9   8        0.85        8.73     10.13 o
   7   9   8       14.00       20.39     11.00 o
   9   9   8       50.97       45.42     18.20 o
  11   9   8       99.90       94.02     29.08 o
  13   9   8        7.91       13.12      8.48 o
  -2  10   8       31.44       30.00     16.42 o
   0  10   8       52.59        6.71     25.59 o
 -35   1   9      189.20      149.66     62.82 o
 -33   1   9       13.71       15.39      8.37 o
 -31   1   9        6.99       16.93      8.26 o
 -29   1   9      101.87       79.16     20.39 o
 -27   1   9      797.32      811.32     33.15 o
 -25   1   9       90.51      103.57     22.33 o
 -23   1   9     2815.78     2877.56     47.87 o
 -21   1   9      399.51      377.20     20.65 o
 -19   1   9     1535.08     1691.44     40.61 o
 -17   1   9       66.78       60.44     13.22 o
 -15   1   9       49.84       45.11      4.84 o
 -13   1   9     2329.40     2370.13     67.49 o
 -11   1   9       32.51       49.60      8.88 o
  -9   1   9       12.83       41.06     16.48 o
  -7   1   9        4.18        3.82      2.16 o
  -5   1   9     3460.41     3117.28     45.99 o
  -3   1   9      955.06      968.51     14.16 o
  -1   1   9     1502.05     1776.43     34.09 o
   1   1   9       37.13       34.10      6.19 o
   3   1   9     1143.80     1331.49     22.03 o
   5   1   9      654.00      587.42     15.90 o
   7   1   9      908.17     1028.01     34.88 o
   9   1   9      473.08      494.95     18.88 o
  11   1   9      893.31      880.66     35.01 o
  13   1   9      595.40      531.71     15.56 o
  15   1   9     4848.18     5193.51     74.70 o
  17   1   9        9.11        8.13      5.17 o
  19   1   9     1710.31     1703.19     58.28 o
  21   1   9        4.83       -7.87     18.54 o
  23   1   9      197.60      187.94     54.78 o
  25   1   9        6.20        7.20      8.64 o
  27   1   9      101.17      105.22     27.82 o
  29   1   9       93.58       91.21     29.79 o
  31   1   9       42.29       39.21     28.78 o
 -34   2   9        6.56       25.05     18.36 o
 -32   2   9        9.34       16.24     20.20 o
 -30   2   9      182.68      206.51     64.71 o
 -28   2   9      267.49      318.25     22.72 o
 -26   2   9       33.34       33.15      9.99 o
 -24   2   9      216.69      229.60     47.35 o
 -22   2   9     1356.36     1268.32     30.26 o
 -20   2   9     1545.59     1546.67     34.73 o
 -18   2   9       23.35       25.08      5.15 o
 -16   2   9       85.17       85.76      5.50 o
 -14   2   9     5007.55     5135.72     92.42 o
 -12   2   9     5610.92     5408.30     69.04 o
 -10   2   9     5111.75     4787.28     66.81 o
  -8   2   9     5027.50     4489.24     58.32 o
  -6   2   9       11.47        9.29      3.11 o
  -4   2   9     6690.12     6202.34     74.35 o
  -2   2   9       79.24      125.69      6.44 o
   0   2   9     2117.33     2103.22     28.35 o
   2   2   9     9221.50     9134.33    115.23 o
   4   2   9     3284.27     3265.27     33.42 o
   6   2   9        6.30       -8.18      8.31 o
   8   2   9      906.30     1000.98     15.73 o
  10   2   9       40.95       39.03      5.23 o
  12   2   9       32.08       33.30      4.63 o
  14   2   9     3819.24     4018.32     90.67 o
  16   2   9      179.62      133.15     36.19 o
  18   2   9        3.69        8.56     11.40 o
  20   2   9       12.79       10.54      8.58 o
  22   2   9        9.27       10.82     13.65 o
  24   2   9      114.67       88.40     35.59 o
  26   2   9       73.26       85.06     23.27 o
  28   2   9        5.81       25.49     18.77 o
  30   2   9        0.10       12.64     12.50 o
 -33   3   9        6.69        0.98     30.55 o
 -31   3   9       16.77       21.68     17.40 o
 -29   3   9       57.15       51.75     28.58 o
 -27   3   9       44.32       73.15     24.76 o
 -25   3   9       11.81       10.69      9.50 o
 -23   3   9     2687.22     3026.69     55.27 o
 -21   3   9      120.71      122.37     15.47 o
 -19   3   9     1720.75     1794.71     23.99 o
 -17   3   9      216.39      180.57      9.32 o
 -15   3   9     1956.85     2079.51     19.17 o
 -13   3   9      367.10      333.05      6.84 o
 -11   3   9      372.92      325.96      7.45 o
  -9   3   9     1289.97     1493.01     18.09 o
  -7   3   9     9129.57     9233.73    131.31 o
  -5   3   9     1404.92     1206.36     20.17 o
  -3   3   9       96.92       82.87     15.21 o
  -1   3   9     2036.31     1981.68     27.46 o
   1   3   9     4677.93     4758.43     67.50 o
   3   3   9     2386.86     2512.02     41.20 o
   5   3   9     2017.50     1909.38     24.55 o
   7   3   9      174.40      168.91     14.30 o
   9   3   9     1345.04     1274.62     17.79 o
  11   3   9      276.04      267.46     19.82 o
  13   3   9     2085.07     2351.16     55.03 o
  15   3   9      583.97      577.93     22.89 o
  17   3   9      798.86      836.25     28.55 o
  19   3   9      693.02      746.66     24.47 o
  21   3   9        9.01        6.73      9.22 o
  23   3   9       99.41       95.68     25.78 o
  25   3   9       26.41       11.93     13.03 o
  27   3   9       15.60       22.05     16.67 o
  29   3   9      106.08       94.75     74.72 o
 -32   4   9       13.93       46.30     24.41 o
 -30   4   9      123.50      116.88     64.67 o
 -28   4   9      121.19      108.05     73.29 o
 -26   4   9      106.18      113.13     57.08 o
 -24   4   9      980.17     1046.61     43.32 o
 -22   4   9       24.75       34.34      9.12 o
 -20   4   9       16.43        8.66      5.97 o
 -18   4   9      486.14      502.55     13.77 o
 -16   4   9       80.79      103.50     12.15 o
 -14   4   9      796.92      865.82     17.01 o
 -12   4   9      972.86      885.82     18.33 o
 -10   4   9     1632.88     1709.97     25.02 o
  -8   4   9       22.72       45.97     10.65 o
  -6   4   9       78.39       94.39     16.24 o
  -4   4   9     2807.04     3227.51     63.84 o
  -2   4   9      432.03      477.88     16.86 o
   0   4   9      817.62      995.78     20.18 o
   2   4   9      354.73      426.04     13.58 o
   4   4   9       31.07       39.41      6.70 o
   6   4   9      327.05      435.11     14.64 o
   8   4   9     1878.22     1815.29     45.04 o
  10   4   9     1349.78     1429.22     38.99 o
  12   4   9      801.96      987.73     26.91 o
  14   4   9      164.74      130.01     24.75 o
  16   4   9     1063.88     1086.29     32.12 o
  18   4   9       40.65       19.93     13.06 o
  20   4   9       86.34       77.04     17.03 o
  22   4   9      351.12      347.63     26.01 o
  24   4   9        0.30       15.13      8.74 o
  26   4   9       46.02       58.90     23.68 o
  28   4   9        2.13        8.03     13.11 o
 -29   5   9        5.65       19.67     13.55 o
 -27   5   9      349.32      340.89    151.02 o
 -25   5   9        0.56       13.55     20.41 o
 -23   5   9      265.74      293.45     30.90 o
 -21   5   9       68.89       83.99     24.53 o
 -19   5   9      478.88      459.74     18.42 o
 -17   5   9       23.81       24.30      7.88 o
 -15   5   9     1994.04     2092.94     45.46 o
 -13   5   9      954.83     1040.05     23.87 o
 -11   5   9       19.87       21.78      6.07 o
  -9   5   9      126.62      126.52     12.94 o
  -7   5   9     2289.43     2502.29     46.27 o
  -5   5   9     2757.46     2774.11     65.26 o
  -3   5   9      456.35      440.54     19.37 o
  -1   5   9     1739.89     1777.98     37.04 o
   1   5   9     1297.55     1317.55     31.65 o
   3   5   9      354.86      340.90     14.77 o
   5   5   9       74.00       95.14     13.69 o
   7   5   9      168.57      158.62     28.12 o
   9   5   9     1566.32     1689.38     74.75 o
  11   5   9       58.55       46.34     14.86 o
  13   5   9      473.21      524.26     25.03 o
  15   5   9      242.38      213.53     36.10 o
  17   5   9      117.04      131.94     45.79 o
  19   5   9        6.53        4.67     10.40 o
  21   5   9      141.17      130.92     43.59 o
  23   5   9        6.36       15.51     14.77 o
  25   5   9       29.32       26.92     11.88 o
  27   5   9       17.11       18.86      8.08 o
 -28   6   9        0.35       25.01     27.85 o
 -24   6   9       67.83       21.04     28.51 o
 -22   6   9       70.17       82.38     26.55 o
 -20   6   9       47.02       45.72     13.00 o
 -18   6   9      189.52      196.70     37.88 o
 -16   6   9       28.30       24.09     12.09 o
 -14   6   9      996.92     1038.08     57.72 o
 -12   6   9      338.00      321.44     31.45 o
 -10   6   9     2106.43     2155.86     46.74 o
  -8   6   9      434.63      442.73     16.60 o
  -6   6   9        8.82        2.87      6.42 o
  -4   6   9     1011.71     1051.97     27.52 o
  -2   6   9      474.42      514.05     21.52 o
   0   6   9       57.52       32.34     10.18 o
   2   6   9     1065.86     1186.32     34.54 o
   4   6   9      123.00       95.64     20.82 o
   6   6   9     2259.97     2291.31     64.42 o
   8   6   9     1424.44     1460.56     38.79 o
  10   6   9      145.06      111.31     21.44 o
  12   6   9       47.99       48.38     22.87 o
  14   6   9        6.99       12.43     13.05 o
  16   6   9        0.24       22.92     22.23 o
  18   6   9        5.62        6.41     11.02 o
  20   6   9       18.33       11.90     13.29 o
  22   6   9       30.14       42.02     18.30 o
  24   6   9        2.67       12.47     13.61 o
 -25   7   9       84.91       49.91     35.39 o
 -23   7   9        6.12       10.88     18.64 o
 -21   7   9        0.90       11.01     10.12 o
 -19   7   9        3.85       11.35      8.51 o
 -17   7   9       17.58       17.32     10.24 o
 -15   7   9      224.83      178.10     39.22 o
 -13   7   9      126.45      139.96     28.61 o
 -11   7   9      291.01      269.33     50.13 o
  -9   7   9      260.35      241.76     32.11 o
  -7   7   9       10.67       10.22      5.41 o
  -5   7   9      207.56      171.85     29.65 o
  -3   7   9       49.42       52.08      9.73 o
  -1   7   9       13.45       17.10      8.96 o
   1   7   9        5.83       14.81      8.86 o
   3   7   9      139.77       95.30     20.42 o
   5   7   9        0.61       -1.52      7.76 o
   7   7   9      144.92      178.63     36.13 o
   9   7   9       14.90       38.65     14.84 o
  11   7   9       56.91       68.43     21.80 o
  13   7   9       10.89       25.68     12.03 o
  15   7   9      231.95      198.63     65.60 o
  17   7   9        6.68       11.07     10.74 o
  19   7   9       13.66       10.84     11.89 o
  21   7   9        0.16       27.24     10.85 o
 -20   8   9       59.08       44.97     20.88 o
 -18   8   9       82.98       78.80     22.02 o
 -16   8   9      108.55      101.56     24.39 o
 -14   8   9        1.35        8.24      7.42 o
 -12   8   9       25.98       23.78      8.00 o
 -10   8   9        0.35       12.43      7.15 o
  -8   8   9        0.05        8.77      7.70 o
  -6   8   9      268.30      257.77     56.94 o
  -4   8   9      164.40      153.02     31.83 o
  -2   8   9       58.15       48.84     11.84 o
   0   8   9        5.03       13.35      8.39 o
   2   8   9      442.03      405.74     60.06 o
   4   8   9       62.73       67.52     25.27 o
   6   8   9      202.52      156.34     39.45 o
   8   8   9       24.29       31.72     15.00 o
  10   8   9       69.29       44.56     16.25 o
  12   8   9        5.49       -0.82     11.65 o
  14   8   9      122.88       97.67     36.69 o
  16   8   9       82.10       56.99     22.46 o
  18   8   9        1.63       14.68     13.53 o
 -15   9   9        3.02        8.64     10.05 o
 -13   9   9        0.01        5.39      7.66 o
 -11   9   9      303.69      231.81     60.01 o
  -9   9   9       40.22       28.31     16.04 o
  -7   9   9       15.11        8.23      9.66 o
  -5   9   9       33.58       32.96     18.30 o
  -3   9   9       18.54       23.78     13.79 o
  -1   9   9        2.17       21.93     11.52 o
   1   9   9        1.04        5.22     19.40 o
   3   9   9       55.68       58.72     29.43 o
   5   9   9      253.47      195.42     60.63 o
   7   9   9       13.80       16.37     14.76 o
   9   9   9        6.66       15.33     12.92 o
  11   9   9       35.88       26.01     13.05 o
 -34   0  10       50.97       30.61     17.13 o
 -32   0  10       67.41       60.53     26.37 o
 -30   0  10       39.09       22.45     17.34 o
 -28   0  10     1624.06     1819.33    143.29 o
 -26   0  10       42.05       29.51     11.53 o
 -24   0  10      708.98      761.49     38.69 o
 -22   0  10     1374.24     1326.77     37.96 o
 -20   0  10     7396.81     7971.02    160.04 o
 -18   0  10     1246.60     1381.01     37.44 o
 -16   0  10     1714.86     1914.65     83.40 o
 -14   0  10      836.00      777.72     44.50 o
 -12   0  10     1839.51     1715.47     34.06 o
 -10   0  10      219.77      253.55      8.53 o
  -8   0  10     8581.71     8185.57    175.92 o
  -6   0  10     3177.40     3176.99     43.53 o
  -4   0  10     3380.58     3831.71     82.10 o
  -2   0  10      148.16      141.77     11.30 o
   0   0  10    56011.17    68172.60    315.66 o
   2   0  10     2185.62     1837.41     59.55 o
   4   0  10      857.12     1126.12     43.07 o
   6   0  10     2808.79     3221.16     80.31 o
   8   0  10    15390.82    16573.95    236.82 o
  10   0  10      321.97      422.54     32.15 o
  12   0  10     1197.70      998.74     56.58 o
  14   0  10     2900.93     2785.94    101.21 o
  16   0  10     1123.27     1065.79     46.33 o
  20   0  10      160.23      192.57    101.54 o
  22   0  10      295.60      260.56     75.86 o
  24   0  10      870.21      873.26     61.08 o
  26   0  10        0.02       14.54     19.08 o
  28   0  10       73.13       64.61     37.66 o
  30   0  10       45.46       38.55     34.11 o
 -33   1  10       27.69       28.31     13.00 o
 -31   1  10       15.78        4.12      9.46 o
 -29   1  10        6.16       11.05      8.26 o
 -27   1  10       50.17       40.74     12.77 o
 -25   1  10        5.53        3.19     10.29 o
 -23   1  10       32.69       25.07     10.06 o
 -21   1  10      160.72      214.17     23.29 o
 -19   1  10       38.18       28.25     10.73 o
 -17   1  10      101.02      116.74     21.52 o
 -15   1  10     2328.27     2291.21     34.62 o
 -13   1  10      251.23      186.47      6.16 o
 -11   1  10     2787.38     2720.30     59.39 o
  -9   1  10       10.22        4.89      5.30 o
  -7   1  10     1313.51     1358.01     17.96 o
  -5   1  10     2081.48     2004.62     24.51 o
  -3   1  10      426.06      552.64      9.81 o
  -1   1  10      147.84      186.75     11.55 o
   1   1  10      679.74      715.07     16.03 o
   3   1  10        4.64        2.46      5.03 o
   5   1  10     2315.15     2103.14     49.66 o
   7   1  10       35.36       12.64     10.63 o
   9   1  10      230.72      188.90     51.56 o
  11   1  10       15.22        8.37      7.51 o
  13   1  10       88.50      106.14     12.76 o
  15   1  10       33.75       14.07      8.86 o
  17   1  10      804.26      872.21     35.64 o
  19   1  10      244.63      230.24     32.35 o
  21   1  10      255.71      275.14     67.19 o
  23   1  10       13.13       15.93     13.60 o
  25   1  10        8.91       20.54     14.71 o
  27   1  10        0.15       11.32      9.02 o
  29   1  10       58.42       50.17     20.17 o
  31   1  10        1.09       10.27     19.00 o
 -34   2  10       93.26       63.02     42.89 o
 -32   2  10        1.10       12.09      9.51 o
 -30   2  10       42.56       44.60     24.38 o
 -28   2  10       88.31       69.87     20.59 o
 -26   2  10       15.50       16.22      9.76 o
 -24   2  10      193.31      182.62     35.95 o
 -22   2  10     2265.77     2342.95     49.29 o
 -20   2  10       83.89       70.50     10.09 o
 -18   2  10        3.73        8.09      4.97 o
 -16   2  10       17.26       20.89      4.28 o
 -14   2  10      740.41      705.52     11.80 o
 -12   2  10      213.96      186.72      6.38 o
 -10   2  10    13021.46    13393.18    183.01 o
  -8   2  10       92.41      118.03      7.62 o
  -6   2  10      284.95      221.22      7.86 o
  -4   2  10     1958.92     2183.75     32.43 o
  -2   2  10      707.03      985.79     16.01 o
   0   2  10      315.94      368.73     10.17 o
   2   2  10     1630.66     1478.75     25.18 o
   4   2  10     5721.36     6057.16    101.61 o
   6   2  10      277.76      271.09      9.56 o
   8   2  10     1426.59     1503.82     22.87 o
  10   2  10       29.72       27.89      8.47 o
  12   2  10      303.66      301.41      6.80 o
  14   2  10     2089.30     2216.36     26.13 o
  16   2  10     2737.00     2903.06     62.78 o
  18   2  10      720.73      712.48     29.62 o
  20   2  10       76.60       64.56     26.45 o
  22   2  10       29.98       35.41     15.10 o
  24   2  10       16.39       11.78      9.36 o
  26   2  10      163.27      178.62     64.77 o
  28   2  10       10.03        8.87     21.33 o
  30   2  10        0.48       16.26     26.41 o
 -33   3  10       11.81       11.42     19.51 o
 -31   3  10       29.47       38.62     23.42 o
 -29   3  10      361.59      431.98     43.83 o
 -27   3  10      139.08      155.45     42.55 o
 -25   3  10      341.41      256.22     36.59 o
 -23   3  10      715.93      706.08     50.26 o
 -21   3  10       10.51        6.54      6.48 o
 -19   3  10      392.51      366.27     16.27 o
 -17   3  10     2744.86     2729.44     76.40 o
 -15   3  10     1416.51     1439.80     18.63 o
 -13   3  10      313.85      354.57     12.23 o
 -11   3  10      231.68      240.02      7.81 o
  -9   3  10        1.22        7.57      3.66 o
  -7   3  10      498.10      755.58    106.97 o
  -5   3  10     8381.22     8253.08    129.42 o
  -3   3  10     1072.74     1149.93     20.08 o
  -1   3  10      325.38      308.41     10.31 o
   1   3  10     2405.11     2421.07     39.61 o
   3   3  10      257.15      255.46      8.74 o
   5   3  10     4071.54     4399.16     95.16 o
   7   3  10     2333.82     2437.62     40.99 o
   9   3  10       56.52       57.70      8.02 o
  11   3  10      801.22      788.88     23.95 o
  13   3  10     1263.07     1412.88     38.01 o
  15   3  10      104.56       86.75     22.13 o
  17   3  10      647.66      801.16     28.71 o
  19   3  10       63.78       62.34     19.49 o
  21   3  10        3.73       14.57     10.27 o
  23   3  10       37.17       44.73     30.72 o
  25   3  10       15.60       13.86     15.82 o
  27   3  10        0.81       21.09     10.53 o
  29   3  10       20.21       14.99     21.03 o
 -32   4  10       17.07       24.05     19.66 o
 -30   4  10        0.03      -21.26     30.95 o
 -28   4  10        9.27       12.43     16.67 o
 -26   4  10      387.94      463.05     63.49 o
 -24   4  10       87.83       91.95     25.07 o
 -22   4  10     1058.04     1286.20     40.19 o
 -20   4  10       31.47       27.84     11.55 o
 -18   4  10        3.96        6.96      4.47 o
 -16   4  10      891.71      876.24     15.58 o
 -14   4  10        2.46        7.69      4.62 o
 -12   4  10        2.89        8.00      2.99 o
 -10   4  10     3506.54     3351.50     44.17 o
  -8   4  10     2254.74     2446.22     41.94 o
  -6   4  10      114.20      126.79     13.90 o
  -4   4  10     1271.50     1405.92     29.19 o
  -2   4  10      382.24      353.29     11.63 o
   0   4  10      138.46      151.97     15.69 o
   2   4  10       29.13       34.77      7.14 o
   4   4  10     3219.30     3802.41     54.36 o
   6   4  10       50.86       40.17      8.56 o
   8   4  10      278.36      206.74     10.14 o
  10   4  10      362.44      297.14     20.23 o
  12   4  10      248.69      244.79     18.79 o
  14   4  10       96.16      120.17     20.69 o
  16   4  10     1162.53     1209.03     46.58 o
  18   4  10     1095.70     1275.41     42.60 o
  20   4  10       17.66        7.79      6.18 o
  22   4  10        9.17       20.74     13.66 o
  24   4  10       24.30       24.21     14.06 o
  26   4  10       64.25       67.19     27.72 o
  28   4  10        2.05      -11.45     16.43 o
 -29   5  10        6.12       20.30     13.07 o
 -27   5  10       82.33       75.63     24.73 o
 -25   5  10       14.79       12.72     20.10 o
 -23   5  10      120.68       69.93     26.96 o
 -21   5  10       46.95       30.42     10.48 o
 -19   5  10      171.83      138.79     24.88 o
 -17   5  10       27.51       30.30      8.01 o
 -15   5  10      166.42      166.64     17.95 o
 -13   5  10      102.86      109.60     17.37 o
 -11   5  10      283.10      310.49     10.45 o
  -9   5  10        3.07       10.63      4.75 o
  -7   5  10     3147.76     3305.17     59.04 o
  -5   5  10       28.66       48.34     10.82 o
  -3   5  10     2021.68     2004.60     45.86 o
  -1   5  10      708.76      766.12     22.10 o
   1   5  10        9.39       18.02      6.64 o
   3   5  10        6.41        9.83      5.63 o
   5   5  10       17.46       33.04     10.63 o
   7   5  10      125.30      116.83     13.93 o
   9   5  10      291.69      289.11     20.61 o
  11   5  10        2.19        9.27      7.98 o
  13   5  10     1448.37     1444.74     35.25 o
  15   5  10      213.75      178.08     24.33 o
  17   5  10       16.32       22.46     14.16 o
  19   5  10       78.13       88.61     21.38 o
  21   5  10       33.17       37.24     16.84 o
  23   5  10        0.20        9.03     11.57 o
  25   5  10        0.19       17.68     12.86 o
 -28   6  10        7.81       29.03     51.22 o
 -26   6  10       43.98       35.79     25.47 o
 -24   6  10       67.49       82.90     69.78 o
 -22   6  10       30.22       23.43     19.76 o
 -20   6  10      229.54      240.43     30.81 o
 -18   6  10       63.84       49.34     14.07 o
 -16   6  10      476.88      470.28     26.35 o
 -14   6  10      252.98      242.15     37.46 o
 -12   6  10      340.95      347.43     21.23 o
 -10   6  10     1225.07     1323.13     34.37 o
  -8   6  10      140.19      151.14     13.63 o
  -6   6  10       21.45       29.89      9.64 o
  -4   6  10      153.98      172.87     26.43 o
  -2   6  10      836.97      870.30     24.64 o
   0   6  10      105.36      109.77     17.46 o
   2   6  10       73.31       92.65     16.43 o
   4   6  10      236.55      244.08     23.02 o
   6   6  10      761.95      777.53     27.62 o
   8   6  10      319.82      310.81     23.24 o
  10   6  10      105.74       94.44     24.01 o
  12   6  10      942.88     1045.50     45.91 o
  14   6  10       30.11       20.33     13.93 o
  16   6  10     1119.48     1221.23     51.33 o
  18   6  10      163.51      160.47     44.83 o
  20   6  10       14.29       14.44     15.78 o
  22   6  10       59.63       73.30     29.22 o
  24   6  10        0.01       14.91     11.73 o
 -25   7  10        2.06       24.57     20.15 o
 -23   7  10       91.00       70.65     27.97 o
 -21   7  10       37.35       43.75     18.57 o
 -19   7  10       92.60       84.21     31.10 o
 -17   7  10       18.69       10.87      8.06 o
 -15   7  10       45.37       64.33     16.27 o
 -13   7  10      216.03      209.89     40.87 o
 -11   7  10     1023.86     1039.47     44.78 o
  -9   7  10      111.49       97.45     20.09 o
  -7   7  10       33.74       33.16      9.52 o
  -5   7  10      211.31      195.87     33.60 o
  -3   7  10      356.42      405.14     22.14 o
  -1   7  10      384.71      445.03     22.05 o
   1   7  10       95.07      103.60     19.31 o
   3   7  10       88.62       82.48     16.65 o
   5   7  10      988.46     1027.83     34.18 o
   7   7  10       99.06       85.83     21.84 o
   9   7  10      162.12      134.82     30.45 o
  11   7  10       35.45       32.36     12.15 o
  13   7  10      147.34      163.36     34.78 o
  15   7  10        1.71        3.36     15.39 o
  17   7  10       19.60       18.43     11.57 o
  19   7  10       25.07       25.88     13.36 o
  21   7  10        0.67       12.57     15.04 o
 -20   8  10      163.61      130.31     58.96 o
 -18   8  10       11.37       20.00     10.53 o
 -16   8  10        9.25       17.80      9.10 o
 -14   8  10      148.35      113.58     33.79 o
 -12   8  10       17.21       29.67     14.14 o
 -10   8  10       79.73       88.16     19.27 o
  -8   8  10      233.30      243.61     45.73 o
  -6   8  10        6.05       23.16      8.75 o
  -4   8  10        4.69       15.42     10.03 o
  -2   8  10       14.19       19.66      8.61 o
   0   8  10       67.66       59.63     15.43 o
   2   8  10      335.98      345.16     36.55 o
   4   8  10        0.25       11.49     10.63 o
   6   8  10       38.79       43.89     16.19 o
   8   8  10       28.27       39.01     14.73 o
  10   8  10        0.99        4.17     12.06 o
  12   8  10       93.82       87.53     25.24 o
  14   8  10      193.79      137.44     43.01 o
  16   8  10        0.32       17.44     17.03 o
 -13   9  10       12.51       15.78     10.63 o
 -11   9  10        0.20       11.92     22.46 o
  -9   9  10       12.20       18.58     14.74 o
  -7   9  10        4.40       23.78     11.79 o
  -5   9  10       31.14       30.50     17.79 o
  -3   9  10       22.76       28.08     16.74 o
  -1   9  10       52.01       69.15     29.02 o
   1   9  10       21.20       37.87     25.36 o
   3   9  10       31.19       28.99     13.92 o
   5   9  10        2.05       10.38     10.08 o
   7   9  10        1.38       -5.22     12.64 o
   9   9  10        2.47       11.22     14.61 o
  11   9  10       26.25       18.09     26.02 o
 -33   1  11       79.48       52.03     19.75 o
 -31   1  11      115.99       94.42     26.46 o
 -29   1  11       15.92       23.30      9.70 o
 -27   1  11      233.85      221.66     31.86 o
 -25   1  11      902.59      930.33     26.22 o
 -23   1  11     1093.67     1256.43     30.47 o
 -21   1  11      828.39      821.61     28.33 o
 -19   1  11     1438.94     1433.15     31.99 o
 -17   1  11      161.15      174.86      9.61 o
 -15   1  11     2895.01     3020.75     52.77 o
 -13   1  11     1017.79     1116.14     16.99 o
 -11   1  11    13375.56    13540.22    206.68 o
  -9   1  11     6818.21     7059.10     93.17 o
  -7   1  11    10277.95    10783.68    128.29 o
  -5   1  11       27.72       18.00      3.74 o
  -3   1  11     3456.37     3585.52     83.25 o
  -1   1  11     7351.54     6913.39    170.34 o
   1   1  11     6461.49     6537.15    214.89 o
   3   1  11        7.01       -0.14      8.11 o
   5   1  11     2092.82     1716.72     30.09 o
   7   1  11       16.32       25.40      6.57 o
   9   1  11     1432.55     1263.13     38.30 o
  11   1  11      641.06      541.55     23.23 o
  13   1  11      829.54      817.53     20.48 o
  15   1  11      347.29      381.89     19.43 o
  17   1  11      496.80      490.72     30.75 o
  19   1  11      545.10      606.60     74.84 o
  21   1  11        1.08      -15.48     19.18 o
  23   1  11      130.42      125.73     32.43 o
  25   1  11      170.59      152.60     48.44 o
  27   1  11       79.69       94.90     45.72 o
  29   1  11       23.04        9.62      7.14 o
 -34   2  11        8.98       20.49     12.69 o
 -32   2  11       29.91       24.75     14.50 o
 -30   2  11      219.32      167.03     50.28 o
 -28   2  11        3.55       10.39      7.29 o
 -26   2  11       77.71       77.80     19.14 o
 -24   2  11       21.71       17.11      8.76 o
 -22   2  11      103.26       92.13     18.65 o
 -20   2  11        3.43        6.73      5.50 o
 -18   2  11      628.45      663.30     18.18 o
 -16   2  11        1.48       13.62      9.26 o
 -14   2  11      865.49      766.21     13.97 o
 -12   2  11       82.97      112.06      7.00 o
 -10   2  11      234.66      233.43     14.18 o
  -8   2  11     4376.29     4307.58     66.90 o
  -6   2  11     1992.66     2080.47     27.02 o
  -4   2  11     1898.75     1787.64     29.70 o
  -2   2  11     1204.23     1154.19     19.77 o
   0   2  11     1556.81     1596.61     23.46 o
   2   2  11     6392.53     6202.56    144.12 o
   4   2  11     8625.98     8599.88    153.45 o
   6   2  11     1604.28     1588.03     25.79 o
   8   2  11      655.42      662.69     13.54 o
  10   2  11      490.97      446.70     16.75 o
  12   2  11      165.01      144.22      9.55 o
  14   2  11      144.43      138.65     12.27 o
  16   2  11      154.52      111.69     27.41 o
  18   2  11     1481.90     1765.52     58.02 o
  20   2  11     2185.88     2654.33     61.71 o
  22   2  11       10.66        6.85     10.29 o
  24   2  11        9.49       21.59     13.30 o
  26   2  11       11.22       12.90     14.43 o
  28   2  11        7.33       10.61     13.24 o
 -33   3  11       11.00       10.67     11.68 o
 -31   3  11       48.76       25.44     17.10 o
 -29   3  11      167.88      167.81     45.25 o
 -27   3  11       48.11       45.96     19.04 o
 -25   3  11        4.16        7.68     10.36 o
 -23   3  11      644.95      604.15     25.30 o
 -21   3  11      618.52      548.46     20.87 o
 -19   3  11       34.57       38.83      8.85 o
 -17   3  11      302.51      315.13     15.25 o
 -15   3  11     2251.43     2185.83     47.19 o
 -13   3  11      571.68      530.15     13.36 o
 -11   3  11      343.89      396.26     15.82 o
  -9   3  11       11.90       27.05      6.11 o
  -7   3  11      685.33      729.55     19.25 o
  -5   3  11     1842.15     1782.65     28.58 o
  -3   3  11      406.15      367.39     13.57 o
  -1   3  11     1139.81     1152.90     22.71 o
   1   3  11       96.87      118.45     10.24 o
   3   3  11     1091.59     1126.12     17.77 o
   5   3  11     8016.70     8309.28    125.41 o
   7   3  11      213.50      227.67     11.59 o
   9   3  11      155.11      166.75     12.68 o
  11   3  11      792.54      707.80     12.45 o
  13   3  11        5.68        2.01     12.19 o
  15   3  11     1633.83     1922.00     39.95 o
  17   3  11      121.78       86.81     24.28 o
  19   3  11        0.77       12.78     10.66 o
  21   3  11       18.16       12.09      8.65 o
  23   3  11       85.85       83.24     28.33 o
  25   3  11        2.58        3.93     11.82 o
  27   3  11      133.40      124.31     67.19 o
 -30   4  11       62.70       49.30     31.84 o
 -28   4  11       19.81       18.41     14.49 o
 -26   4  11        8.75       16.15     12.19 o
 -24   4  11      404.30      344.42     73.83 o
 -22   4  11      529.64      535.10     35.07 o
 -20   4  11        0.11        7.65      8.11 o
 -18   4  11      280.32      357.82     11.40 o
 -16   4  11      568.44      604.98     15.77 o
 -14   4  11     1826.80     1807.69     26.07 o
 -12   4  11      385.24      399.72     14.91 o
 -10   4  11      476.65      527.13     17.17 o
  -8   4  11      156.00      154.29     16.72 o
  -6   4  11      367.28      389.56     15.69 o
  -4   4  11      616.39      623.92     23.39 o
  -2   4  11       55.63       50.61      8.82 o
   0   4  11      413.20      345.77     13.88 o
   2   4  11      556.26      672.18     18.52 o
   4   4  11      372.64      395.50     14.32 o
   6   4  11     2816.73     2952.62     41.39 o
   8   4  11      496.84      437.29     13.17 o
  10   4  11        6.84       12.19      7.78 o
  12   4  11      128.36      138.94     29.76 o
  14   4  11     1759.21     1591.42     44.76 o
  16   4  11      721.64      715.88     32.34 o
  18   4  11        3.58       -5.60     11.97 o
  20   4  11       89.54       58.06     15.57 o
  22   4  11      126.11      122.25     49.80 o
  24   4  11        4.93       19.94     16.10 o
  26   4  11        2.74       22.33     15.29 o
 -29   5  11       40.38       33.72     20.20 o
 -27   5  11        0.28       11.52     23.24 o
 -25   5  11        8.94       48.39     21.77 o
 -23   5  11      115.28      135.07     36.39 o
 -21   5  11       91.70       92.71     25.15 o
 -19   5  11      170.05      170.85     19.80 o
 -17   5  11      291.40      307.11     21.81 o
 -15   5  11      599.51      613.39     25.07 o
 -13   5  11      139.24      135.18     14.96 o
 -11   5  11       55.45       55.11     11.93 o
  -9   5  11      135.57      161.05     19.02 o
  -7   5  11      539.08      530.63     20.51 o
  -5   5  11      933.56      995.25     27.61 o
  -3   5  11      673.79      702.63     23.08 o
  -1   5  11      821.96      802.38     25.88 o
   1   5  11      959.77      921.97     22.03 o
   3   5  11      119.82      122.38     19.97 o
   5   5  11     2071.47     2196.87     37.10 o
   7   5  11       32.18       21.63      6.89 o
   9   5  11      396.16      398.79     20.92 o
  11   5  11      333.55      322.89     27.86 o
  13   5  11       12.69       14.80     12.46 o
  15   5  11     1543.30     1803.88     44.07 o
  17   5  11      408.96      465.57     34.28 o
  19   5  11       29.17       34.98     18.66 o
  21   5  11        0.10       19.90     10.18 o
  23   5  11       48.48       72.10     23.95 o
  25   5  11        0.12       -1.00     13.55 o
 -26   6  11       10.48       -1.77     33.04 o
 -24   6  11      165.39      138.23     49.04 o
 -22   6  11       17.97       23.87     12.89 o
 -20   6  11      250.17      271.42     27.98 o
 -18   6  11      405.13      476.45     23.41 o
 -16   6  11       24.79       19.29      7.41 o
 -14   6  11      247.29      236.89     44.13 o
 -12   6  11       11.89       22.74      9.63 o
 -10   6  11       28.19       18.63      7.75 o
  -8   6  11      704.83      724.57     22.86 o
  -6   6  11       88.94       88.70     12.73 o
  -4   6  11      371.01      429.41     22.99 o
  -2   6  11      350.62      376.32     19.06 o
   0   6  11      983.86     1100.19     29.32 o
   2   6  11      785.65      841.32     21.83 o
   4   6  11      349.95      357.02     20.90 o
   6   6  11      512.32      546.90     27.05 o
   8   6  11       48.71       29.49     12.20 o
  10   6  11      444.52      499.75     22.01 o
  12   6  11       17.21       19.54     14.91 o
  14   6  11      187.74      105.21     28.37 o
  16   6  11      289.54      245.69     57.57 o
  18   6  11       10.72       19.56     15.61 o
  20   6  11        8.64       17.02     13.57 o
  22   6  11        1.57       16.93     13.97 o
 -23   7  11        5.16       12.47     15.43 o
 -21   7  11       13.55       14.19      8.04 o
 -19   7  11      149.62      134.22     32.38 o
 -17   7  11       22.07       13.49      7.89 o
 -15   7  11      428.94      394.87     37.76 o
 -13   7  11      561.31      660.60     27.14 o
 -11   7  11       25.97       13.68     10.47 o
  -9   7  11      137.24      115.14     26.51 o
  -7   7  11       74.81       86.71     18.48 o
  -5   7  11      679.52      753.65     23.37 o
  -3   7  11      284.13      313.49     15.77 o
  -1   7  11      366.58      417.59     21.70 o
   1   7  11      442.89      494.79     20.87 o
   3   7  11      381.30      327.07     32.46 o
   5   7  11       31.69       52.28     19.00 o
   7   7  11      218.40      261.28     47.36 o
   9   7  11       33.23       26.48     23.56 o
  11   7  11        0.00        9.67     16.97 o
  13   7  11        0.18        2.05      9.51 o
  15   7  11        0.85        7.14     11.52 o
  17   7  11       35.09       40.36     18.48 o
  19   7  11      161.12      197.65     49.05 o
 -20   8  11        4.91       10.53      9.59 o
 -18   8  11       14.05       21.90     16.21 o
 -16   8  11       32.96       34.16     15.93 o
 -14   8  11       50.40       49.39     20.62 o
 -12   8  11        7.51        4.70      9.72 o
 -10   8  11      139.67       98.76     22.85 o
  -8   8  11      273.98      332.53     36.53 o
  -6   8  11       13.18       23.25      9.63 o
  -4   8  11      115.59      106.31     25.60 o
  -2   8  11      168.65      204.90     21.64 o
   0   8  11       54.22       44.21     12.96 o
   2   8  11        0.27       12.08     10.45 o
   4   8  11      147.99      113.79     35.33 o
   6   8  11        0.03       19.06     13.67 o
   8   8  11       40.20       18.35     11.79 o
  10   8  11       10.01       10.03      7.95 o
  12   8  11       20.61       13.30      9.68 o
  14   8  11        7.41       13.45     12.21 o
  16   8  11        0.82       22.59      9.17 o
 -13   9  11      167.87      115.47     34.84 o
 -11   9  11       20.55       15.57     11.09 o
  -9   9  11        1.43        5.00      9.70 o
  -7   9  11        7.20       20.20     11.34 o
  -5   9  11       79.02       54.05     18.63 o
  -3   9  11       37.10       21.43     13.79 o
  -1   9  11      119.41      168.45     51.08 o
   1   9  11      301.22      281.71     87.25 o
   3   9  11        0.03        7.98     12.08 o
   5   9  11        6.54       20.20     12.30 o
   7   9  11        3.76        2.91      8.74 o
   9   9  11       47.95       48.74     18.32 o
 -34   0  12        2.77       -2.34     14.87 o
 -32   0  12       13.52       22.18     13.54 o
 -30   0  12      313.69      402.19     51.56 o
 -28   0  12        0.73        2.77     11.61 o
 -26   0  12      643.05      785.13     54.77 o
 -24   0  12     2031.76     2236.72     70.33 o
 -22   0  12      296.93      310.22     24.13 o
 -20   0  12       41.10       63.15     23.14 o
 -18   0  12       89.86      100.05     33.09 o
 -16   0  12     3272.42     3241.69    209.42 o
 -14   0  12     2207.26     2327.11     42.53 o
 -12   0  12     3658.56     3982.44     83.92 o
 -10   0  12      971.05     1072.73     25.38 o
  -8   0  12     7722.01     7817.35    158.90 o
  -6   0  12      608.05      669.49     21.10 o
  -4   0  12    30408.69    34350.99    219.97 o
  -2   0  12    18241.60    18126.40    426.46 o
   0   0  12     3330.44     3259.74     63.22 o
   2   0  12     3474.99     3775.84     95.38 o
   4   0  12      127.72      218.86     77.88 o
   6   0  12     5970.62     6750.12    248.54 o
   8   0  12     3628.36     3821.18    117.18 o
  10   0  12      131.60      141.44     84.78 o
  12   0  12      256.35      228.17     48.10 o
  14   0  12       19.55       22.20     29.10 o
  16   0  12       39.82       32.67     30.02 o
  18   0  12        5.46        5.41     17.92 o
  20   0  12       38.93       14.13     14.64 o
  22   0  12      281.26      263.45    106.23 o
  24   0  12      160.86      132.65    108.66 o
  26   0  12        2.81       -0.44     22.81 o
 -33   1  12       49.33       50.59     22.70 o
 -31   1  12       60.66       34.90     16.32 o
 -29   1  12       78.11       72.41     25.92 o
 -27   1  12       25.67       31.18     13.52 o
 -25   1  12      148.36      151.24     32.17 o
 -23   1  12      132.61      125.66     26.92 o
 -21   1  12      222.45      208.46     23.63 o
 -19   1  12     2276.04     2423.43     42.33 o
 -17   1  12      421.73      395.11      7.44 o
 -15   1  12       51.61       56.17      5.24 o
 -13   1  12      269.19      230.16     11.18 o
 -11   1  12        3.58        7.35      5.15 o
  -9   1  12        0.75        3.25      7.44 o
  -7   1  12     3745.61     3832.35     62.82 o
  -5   1  12      203.24      138.25     11.60 o
  -3   1  12      461.27      534.52     23.13 o
  -1   1  12    13560.94    13391.88    137.41 o
   1   1  12     2830.64     2898.46     35.69 o
   3   1  12      470.18      505.63     22.70 o
   5   1  12      177.88      166.45     38.91 o
   7   1  12       65.14       68.31     17.70 o
   9   1  12     2004.60     2023.58     63.82 o
  11   1  12     1864.10     1956.61     55.72 o
  13   1  12      509.80      417.17     28.00 o
  15   1  12       56.66       18.34     14.10 o
  17   1  12      340.93      299.45     37.77 o
  19   1  12       15.73       22.17     11.03 o
  21   1  12      248.83      245.64     32.62 o
  23   1  12      138.84       99.74     37.45 o
  25   1  12       16.59       16.31     18.72 o
  27   1  12        4.09       19.17     17.99 o
  29   1  12        1.22       12.11      7.73 o
 -32   2  12       71.29       70.31     23.15 o
 -30   2  12       46.51       32.61     15.05 o
 -28   2  12      689.50      782.39     31.10 o
 -26   2  12       70.23       76.61     17.08 o
 -24   2  12      123.13      124.09     21.12 o
 -22   2  12     2234.46     2432.95     41.90 o
 -20   2  12      222.76      226.35     10.94 o
 -18   2  12     1088.96     1036.16     18.91 o
 -16   2  12      229.48      212.76     15.62 o
 -14   2  12        2.04       15.21      7.57 o
 -12   2  12      567.88      576.14     10.06 o
 -10   2  12    10625.21    10870.54    175.31 o
  -8   2  12       36.78       67.43     10.96 o
  -6   2  12     1380.61     1283.73     21.09 o
  -4   2  12      943.27      952.32     21.49 o
  -2   2  12       17.33       17.40      9.86 o
   0   2  12       25.78       37.05      7.15 o
   2   2  12        5.72        1.97     10.72 o
   4   2  12     3745.47     4404.34     76.88 o
   6   2  12       73.58       83.71     16.34 o
   8   2  12      896.30      904.38     16.98 o
  10   2  12      423.76      382.55     13.69 o
  12   2  12      169.09      177.67     21.23 o
  14   2  12      148.03      165.27      9.04 o
  16   2  12     1074.89     1020.69     36.30 o
  18   2  12       89.63       67.60     21.33 o
  20   2  12      307.82      267.18     70.78 o
  22   2  12        0.35        9.81      9.94 o
  24   2  12       24.28       30.97     13.97 o
  26   2  12      229.82      363.73     65.54 o
  28   2  12        0.12        0.21     13.45 o
 -31   3  12        2.71        8.72      8.53 o
 -29   3  12      127.37      137.65     35.66 o
 -27   3  12      414.14      534.52     43.11 o
 -25   3  12       64.15       54.06     20.60 o
 -23   3  12        2.24        8.70      8.63 o
 -21   3  12        7.14       10.15      4.36 o
 -19   3  12      399.56      433.56     17.32 o
 -17   3  12       46.81       32.14      8.44 o
 -15   3  12     2454.51     2518.99     35.37 o
 -13   3  12     3143.99     3250.59     33.23 o
 -11   3  12       29.71       24.26      9.31 o
  -9   3  12        0.47       10.16      5.72 o
  -7   3  12     1355.89     1349.56     25.79 o
  -5   3  12       26.50       33.15      6.50 o
  -3   3  12       35.74       52.93     12.39 o
  -1   3  12     1890.09     1747.09     34.82 o
   1   3  12       41.93       29.90      9.04 o
   3   3  12      918.35      884.28     20.86 o
   5   3  12       52.22       46.07      9.74 o
   7   3  12      549.94      527.48     14.43 o
   9   3  12      359.40      327.78     11.73 o
  11   3  12     1474.32     1378.15     23.26 o
  13   3  12       69.50       48.33     11.62 o
  15   3  12      852.42      841.57     33.52 o
  17   3  12       57.01       58.09     15.15 o
  19   3  12       38.83       37.69     14.81 o
  21   3  12        4.92        9.33      9.32 o
  23   3  12        4.13        7.85      9.98 o
  25   3  12        0.67       18.14     14.88 o
  27   3  12       37.11       25.47     22.71 o
 -30   4  12       17.80       14.24     13.93 o
 -28   4  12      216.84      167.81     49.47 o
 -26   4  12        2.39        8.19      9.79 o
 -24   4  12      103.49      100.45     33.57 o
 -22   4  12      682.89      723.91     28.75 o
 -20   4  12      227.20      243.63     19.63 o
 -18   4  12      172.77      158.23     14.60 o
 -16   4  12        8.81       11.55      4.51 o
 -14   4  12     1248.31     1312.44     20.55 o
 -12   4  12     1185.34     1156.37     29.12 o
 -10   4  12      688.99      583.70     22.41 o
  -8   4  12      441.25      414.92     14.35 o
  -6   4  12      235.18      217.45     15.64 o
  -4   4  12     4799.66     5122.12     58.44 o
  -2   4  12       73.70       70.61     13.45 o
   0   4  12     1025.65      996.94     27.80 o
   2   4  12      273.13      265.27     16.79 o
   4   4  12      115.73      147.25     10.22 o
   6   4  12       16.25       20.56      6.09 o
   8   4  12     1671.31     1764.28     36.21 o
  10   4  12      412.58      381.32     10.81 o
  12   4  12        0.15       12.47      8.38 o
  14   4  12     1183.02     1227.67     37.77 o
  16   4  12     1029.56     1016.87     34.43 o
  18   4  12      221.50      207.32     22.52 o
  20   4  12      144.71      149.13     44.13 o
  22   4  12        0.16       16.18     13.08 o
  24   4  12      219.34      228.91     69.30 o
  26   4  12        7.13       24.41     14.90 o
 -29   5  12        0.02        0.26     18.30 o
 -27   5  12        3.12       17.19     18.20 o
 -25   5  12      195.65      184.27     53.12 o
 -23   5  12       11.74        7.65     12.59 o
 -21   5  12       30.84       24.45     14.30 o
 -19   5  12       49.74       32.34     12.87 o
 -17   5  12     2284.87     2441.05     41.58 o
 -15   5  12        0.64        1.52      6.78 o
 -13   5  12       67.96       73.49     13.19 o
 -11   5  12      170.77      159.21     18.77 o
  -9   5  12       14.23        9.14      6.58 o
  -7   5  12      418.57      379.98     17.20 o
  -5   5  12      182.26      168.21     31.75 o
  -3   5  12     1102.42     1110.90     31.74 o
  -1   5  12       82.01       95.26     13.58 o
   1   5  12      554.19      558.98     21.43 o
   3   5  12      125.72      125.55     21.33 o
   5   5  12       22.24       34.57      9.03 o
   7   5  12        0.04        6.47      5.33 o
   9   5  12        3.74       15.23      9.41 o
  11   5  12      218.01      200.70     26.58 o
  13   5  12      507.74      521.38     29.94 o
  15   5  12      626.67      642.39     44.39 o
  17   5  12      128.48      126.25     37.35 o
  19   5  12        0.45        5.11      9.88 o
  21   5  12        2.11       10.82     15.44 o
  23   5  12        5.65       19.73     14.22 o
  25   5  12       10.47        1.99     12.25 o
 -26   6  12        6.10       12.67     17.13 o
 -24   6  12        0.03       -0.38     17.93 o
 -22   6  12      351.90      369.92     36.46 o
 -20   6  12       55.01       34.60     16.05 o
 -18   6  12       23.79       14.51      8.41 o
 -16   6  12       62.03       42.74     14.44 o
 -14   6  12       15.52       19.81     13.39 o
 -12   6  12      160.05      154.63     33.99 o
 -10   6  12        0.11       14.12      7.79 o
  -8   6  12      349.64      371.12     21.27 o
  -6   6  12      351.62      362.48     18.52 o
  -4   6  12      113.66      116.97     22.41 o
  -2   6  12       17.02       18.45      7.31 o
   0   6  12       24.74       19.17      9.32 o
   2   6  12      583.86      584.57     20.24 o
   4   6  12      196.55      214.56     21.68 o
   6   6  12       24.69       26.54      5.03 o
   8   6  12      300.34      289.67     21.82 o
  10   6  12      337.70      357.05     30.16 o
  12   6  12      416.16      407.77     47.56 o
  14   6  12        2.12       20.79     12.23 o
  16   6  12      437.35      483.65     36.50 o
  18   6  12        0.20        8.66     12.75 o
  20   6  12        0.00       13.56     13.69 o
  22   6  12        4.66       19.72     19.67 o
 -23   7  12      220.16      180.53     68.45 o
 -21   7  12       10.22       13.30     11.87 o
 -19   7  12      115.45      115.87     29.26 o
 -17   7  12      273.56      298.56     27.25 o
 -15   7  12       49.26       39.96     11.27 o
 -13   7  12      145.77      129.34     23.37 o
 -11   7  12      259.97      248.71     50.57 o
  -9   7  12        0.97        5.16     13.54 o
  -7   7  12      137.39      158.75     30.46 o
  -5   7  12       10.38       15.54      7.50 o
  -3   7  12       86.38       81.95     14.14 o
  -1   7  12      110.47      111.02     18.84 o
   1   7  12       44.28       39.11     10.17 o
   3   7  12      457.25      481.88     26.10 o
   5   7  12      601.07      674.26     30.84 o
   7   7  12        0.25       19.96     16.59 o
   9   7  12       50.95       81.80     23.87 o
  11   7  12        0.29       13.80     12.32 o
  13   7  12       48.17       46.41     18.83 o
  15   7  12      128.38      136.01     31.61 o
  17   7  12       13.69       11.58     14.60 o
  19   7  12       18.85       18.80     15.47 o
 -18   8  12        0.65        7.71      9.50 o
 -16   8  12        8.55       -0.85      9.19 o
 -14   8  12      140.58      113.50     30.61 o
 -12   8  12       12.16       29.82     13.46 o
 -10   8  12       86.27       80.52     18.69 o
  -8   8  12        8.50        4.40     11.62 o
  -6   8  12        7.08       61.69     41.25 o
  -4   8  12      267.41      270.01     34.94 o
  -2   8  12      460.52      519.93     45.50 o
   0   8  12        4.90       17.03      9.01 o
   2   8  12        1.28        8.61     10.69 o
   4   8  12        6.38       -0.96     13.76 o
   6   8  12      270.92      228.66     53.06 o
   8   8  12       14.63       13.73     11.74 o
  10   8  12       46.63       33.56     12.88 o
  12   8  12      111.01      124.26     32.47 o
  14   8  12        3.55        3.00     15.60 o
 -11   9  12        0.12        5.68      7.79 o
  -9   9  12        7.42       11.82     10.16 o
  -7   9  12        4.34       16.29     11.32 o
  -5   9  12       19.07        8.20     11.61 o
  -3   9  12        3.03       24.94     13.58 o
  -1   9  12       46.71       47.94     22.15 o
   1   9  12       68.83       55.67     34.07 o
   3   9  12       49.53       39.77     27.17 o
   5   9  12        9.01        6.84     11.29 o
   7   9  12        3.89        2.09     14.31 o
 -33   1  13       67.94       59.13     22.24 o
 -31   1  13        9.63       16.13      7.40 o
 -29   1  13      137.59      177.32     34.68 o
 -27   1  13      113.04      125.18     26.84 o
 -25   1  13      943.19     1078.10     33.35 o
 -23   1  13      247.35      210.96     45.46 o
 -21   1  13      130.06      124.99     22.11 o
 -19   1  13      358.36      374.11     20.48 o
 -17   1  13     2588.18     2813.09     38.01 o
 -15   1  13       13.37        7.87      5.91 o
 -13   1  13       94.89       75.27      5.74 o
 -11   1  13      679.26      612.79     11.62 o
  -9   1  13     2473.08     2789.09     45.38 o
  -7   1  13     7017.33     6946.77    101.71 o
  -5   1  13        4.67        1.79      6.36 o
  -3   1  13     8112.58     7938.35    187.44 o
  -1   1  13     1140.28     1152.37    142.33 o
   1   1  13      227.94      223.12     14.93 o
   3   1  13      230.60      209.07     16.44 o
   5   1  13     1372.38     1373.79     46.40 o
   7   1  13      141.04      166.51     36.64 o
   9   1  13       22.72       13.09      9.28 o
  11   1  13      797.99      943.59     34.96 o
  13   1  13     4332.80     4529.09    128.31 o
  15   1  13      201.15      157.69     42.85 o
  17   1  13      593.62      594.39     35.75 o
  19   1  13       51.60       48.84     21.33 o
  21   1  13       14.02       10.66     12.48 o
  23   1  13        0.38        1.01      9.92 o
  25   1  13        3.38       10.84     11.43 o
  27   1  13      112.59      128.39     43.56 o
 -32   2  13        2.14       10.68     11.23 o
 -30   2  13       13.32        6.73      7.66 o
 -28   2  13      274.17      226.84     50.41 o
 -26   2  13       87.38       63.37     17.78 o
 -24   2  13      110.79       85.19     19.00 o
 -22   2  13      333.48      362.95     21.08 o
 -20   2  13       20.41       22.96      7.37 o
 -18   2  13        1.09        2.05      5.64 o
 -16   2  13     2297.25     2244.62     38.98 o
 -14   2  13      721.08      760.03     15.58 o
 -12   2  13      202.51      156.47      8.96 o
 -10   2  13      125.05      107.41     16.87 o
  -8   2  13     1143.38     1192.30     21.40 o
  -6   2  13     2568.43     2693.52     46.52 o
  -4   2  13     1356.36     1325.78     22.45 o
  -2   2  13     3750.38     3798.54     64.66 o
   0   2  13      583.95      493.18     15.21 o
   2   2  13     2321.26     2211.35     34.96 o
   4   2  13      524.16      530.43     25.23 o
   6   2  13       87.77      107.15     14.84 o
   8   2  13       24.45       28.39      9.23 o
  10   2  13      138.66      103.77     10.97 o
  12   2  13     1864.80     1780.65     50.91 o
  14   2  13      125.44      117.86      8.36 o
  16   2  13      124.55       78.56     22.82 o
  18   2  13      470.20      522.31     33.38 o
  20   2  13        4.05       19.80     13.41 o
  22   2  13        2.73        1.12     13.03 o
  24   2  13       38.11       35.99     15.54 o
  26   2  13       44.55       34.15     15.99 o
  28   2  13        8.00        8.87     12.23 o
 -31   3  13        1.97        8.07      8.99 o
 -29   3  13       64.95       70.98     26.20 o
 -27   3  13      127.91       84.04     27.78 o
 -25   3  13        1.56       13.64     10.42 o
 -23   3  13      193.19      183.56     36.10 o
 -21   3  13      585.90      586.71     22.78 o
 -19   3  13      234.55      235.35     18.61 o
 -17   3  13     1029.49     1040.22     20.49 o
 -15   3  13       26.81       28.51      6.19 o
 -13   3  13      778.19      774.22     16.16 o
 -11   3  13      144.13      202.28     16.46 o
  -9   3  13     1358.71     1468.73     24.33 o
  -7   3  13      106.64      129.65     19.04 o
  -5   3  13      111.65      124.42     17.01 o
  -3   3  13       65.95       35.81     10.43 o
  -1   3  13      191.05      165.16     24.14 o
   1   3  13       69.42       78.94     13.59 o
   3   3  13      224.48      242.27     11.96 o
   5   3  13        0.16        2.26      8.29 o
   7   3  13       12.63       14.66      6.23 o
   9   3  13     1569.39     1551.85     29.87 o
  11   3  13      729.00      761.32     19.37 o
  13   3  13       17.32       15.66      8.41 o
  15   3  13       28.15       18.22      9.55 o
  17   3  13      659.36      674.52     29.83 o
  19   3  13      218.41      227.50     41.57 o
  21   3  13      147.07      123.08     40.78 o
  23   3  13       29.71       18.33     15.25 o
  25   3  13        7.28       16.59     13.57 o
  27   3  13        4.53       19.48     18.38 o
 -30   4  13        7.51       23.21     13.85 o
 -28   4  13       25.53       25.69     18.32 o
 -26   4  13       69.52       65.19     22.96 o
 -24   4  13       25.96       20.60     11.82 o
 -22   4  13       10.74       13.27     10.68 o
 -20   4  13      123.56      119.90     17.53 o
 -18   4  13      188.83      182.82     14.55 o
 -16   4  13       43.89       33.26      7.91 o
 -14   4  13       24.97       20.59      7.01 o
 -12   4  13      176.39      197.00     14.45 o
 -10   4  13      861.23      890.55     26.43 o
  -8   4  13      455.34      457.95     15.12 o
  -6   4  13       85.93       87.41     14.93 o
  -4   4  13      188.99      253.10     28.36 o
  -2   4  13        0.01        3.38      5.94 o
   0   4  13     2508.30     2640.40     44.06 o
   2   4  13     2690.29     3024.88     53.63 o
   4   4  13       79.07       58.74     13.66 o
   6   4  13      148.77      129.97     23.73 o
   8   4  13      244.40      242.76     17.13 o
  10   4  13      531.89      536.64     20.77 o
  12   4  13      474.94      454.78     24.39 o
  14   4  13      122.48      105.44     21.26 o
  16   4  13      116.37      102.03     27.20 o
  18   4  13       13.12       10.22      9.44 o
  20   4  13       28.72       20.20     17.96 o
  22   4  13       23.40       26.64     11.22 o
  24   4  13        0.49       10.99     17.03 o
  26   4  13       16.61       29.90     16.99 o
 -29   5  13        7.03        8.77     15.90 o
 -27   5  13        2.94        8.84     24.13 o
 -25   5  13        0.73       10.94     20.48 o
 -23   5  13      161.02      128.16     40.64 o
 -21   5  13      248.68      253.55     67.75 o
 -19   5  13      118.42      103.27     25.20 o
 -17   5  13      958.20     1017.15     34.61 o
 -15   5  13        0.85       -3.68      8.38 o
 -13   5  13      233.06      250.24     20.95 o
 -11   5  13     1334.40     1588.52     32.43 o
  -9   5  13       77.23       84.33     13.73 o
  -7   5  13        5.01        5.81      7.77 o
  -5   5  13      105.10      112.53     16.02 o
  -3   5  13        1.87        9.95      8.43 o
  -1   5  13       18.69       17.86      7.57 o
   1   5  13      964.22      966.19     28.53 o
   3   5  13        2.27       10.46      7.82 o
   5   5  13        0.59       13.20      5.64 o
   7   5  13      359.23      275.79     17.72 o
   9   5  13      256.14      299.18     21.14 o
  11   5  13       59.48       72.86     18.17 o
  13   5  13       59.25       72.37     19.49 o
  15   5  13        0.10       -0.55     11.32 o
  17   5  13        0.67        8.34     14.46 o
  19   5  13       34.43       30.59     14.78 o
  21   5  13       91.90       86.21     27.52 o
  23   5  13        0.06        1.96     16.86 o
 -26   6  13      141.96      104.66     40.15 o
 -24   6  13        6.66       16.86     12.85 o
 -22   6  13       38.33       24.37     13.86 o
 -20   6  13       14.57       16.91     12.19 o
 -18   6  13      225.27      181.54     37.87 o
 -16   6  13      203.37      224.27     29.22 o
 -14   6  13       11.84       17.43      8.73 o
 -12   6  13       60.86       69.26     14.61 o
 -10   6  13     1942.70     2125.94     47.37 o
  -8   6  13      151.19      150.90     26.83 o
  -6   6  13        2.52        9.16      7.47 o
  -4   6  13      180.88      157.26     26.84 o
  -2   6  13      170.86      165.17     32.26 o
   0   6  13      693.61      607.60     27.81 o
   2   6  13       88.78      128.37     18.64 o
   4   6  13      166.77      171.24     28.00 o
   6   6  13       89.91      111.61     21.08 o
   8   6  13       34.40       55.75     16.39 o
  10   6  13      412.57      357.76     19.88 o
  12   6  13      159.18      188.90     42.05 o
  14   6  13       54.04       67.82     17.85 o
  16   6  13      303.39      268.12     77.46 o
  18   6  13       19.39       11.31     16.00 o
  20   6  13       39.11       49.19     16.17 o
 -23   7  13       19.50       27.97     22.26 o
 -21   7  13        6.86       11.95     11.92 o
 -19   7  13        0.90        7.96      8.55 o
 -17   7  13       75.45       52.37     16.93 o
 -15   7  13      344.32      366.74     24.43 o
 -13   7  13       36.86       46.56     13.47 o
 -11   7  13        8.70       20.10     10.16 o
  -9   7  13      160.94      133.40     26.03 o
  -7   7  13       24.05       92.96     48.86 o
  -5   7  13      491.72      465.83     24.23 o
  -3   7  13      624.74      679.24     27.29 o
  -1   7  13      655.85      702.34     27.63 o
   1   7  13        1.63        1.76      8.79 o
   3   7  13        6.20        9.77      4.91 o
   5   7  13       28.49       28.03     12.30 o
   7   7  13      214.36      190.91     36.95 o
   9   7  13        9.16       11.94      8.54 o
  11   7  13      264.46      251.48     54.61 o
  13   7  13       28.28       28.76     14.62 o
  15   7  13        2.54       -5.94     18.72 o
  17   7  13        3.96       13.56     11.04 o
 -18   8  13        9.76       23.37     12.94 o
 -16   8  13       90.34       70.14     20.36 o
 -14   8  13       19.58       19.23      9.09 o
 -12   8  13       75.05       58.84     14.54 o
 -10   8  13       91.97       92.70     22.30 o
  -8   8  13       16.17       19.49      9.05 o
  -6   8  13       26.65       30.30     13.28 o
  -4   8  13       35.04       21.94     17.83 o
  -2   8  13      138.66      103.14     27.84 o
   0   8  13      573.38      668.02     47.21 o
   2   8  13       12.39       35.34     18.26 o
   4   8  13      117.39      105.76     29.80 o
   6   8  13        4.14        4.42      9.82 o
   8   8  13        8.89        5.46     11.71 o
  10   8  13       36.98       28.98     12.61 o
  12   8  13        9.81       13.86     12.32 o
  -9   9  13        5.45       13.85      9.67 o
  -7   9  13      114.72       80.96     20.12 o
  -5   9  13       13.42       17.89     14.03 o
  -3   9  13       23.16       42.42     21.41 o
  -1   9  13       42.54       43.47     18.59 o
   1   9  13        2.70      -14.27     22.63 o
   3   9  13        1.47       15.46     13.66 o
   5   9  13      105.81       87.40     40.33 o
 -32   0  14       51.20       58.37     25.51 o
 -30   0  14      235.36      175.06     62.92 o
 -28   0  14       92.65       77.27     33.63 o
 -26   0  14       98.59       69.15     27.90 o
 -24   0  14      299.58      305.54     38.69 o
 -22   0  14      406.33      417.31     25.73 o
 -20   0  14      763.03      773.08     37.53 o
 -18   0  14     1063.58      899.65     37.32 o
 -16   0  14      263.38      257.16     12.31 o
 -14   0  14     3490.06     3599.75     62.05 o
 -12   0  14     2628.05     2776.47     36.26 o
 -10   0  14      211.83      172.49     21.51 o
  -8   0  14     5094.22     5435.99    122.51 o
  -6   0  14     2858.75     3420.56    106.59 o
  -4   0  14     5555.47     5993.08    522.01 o
  -2   0  14     8825.47     8056.40    212.89 o
   0   0  14     1111.18      978.14     34.14 o
   2   0  14     2990.97     3382.27    142.57 o
   4   0  14       20.78       11.44     14.14 o
   6   0  14     3178.97     3141.28    107.24 o
   8   0  14     3987.29     4641.65    116.36 o
  10   0  14      702.79      618.50     52.64 o
  12   0  14     5396.41     6461.73    119.36 o
  14   0  14     6159.90     7213.72    194.69 o
  16   0  14     1364.70     1309.23     96.00 o
  18   0  14       79.88       42.95     25.40 o
  20   0  14      544.37      633.80     97.83 o
  22   0  14       84.95       78.18     51.51 o
  24   0  14      107.40      123.15     37.67 o
  26   0  14      361.96      489.75     55.40 o
  28   0  14       32.25       24.63     21.49 o
 -33   1  14       23.46       11.79     11.54 o
 -31   1  14      163.00      145.64     42.09 o
 -29   1  14       42.82       48.73     15.55 o
 -27   1  14        4.63       28.05      9.45 o
 -25   1  14       56.70       48.64     13.59 o
 -23   1  14       97.92       94.55     26.65 o
 -21   1  14      342.42      374.58     18.39 o
 -19   1  14      135.81      168.57     29.02 o
 -17   1  14     1639.23     1625.21     25.87 o
 -15   1  14      189.95      156.33     10.87 o
 -13   1  14       20.94       17.71      4.84 o
 -11   1  14      124.87      140.82      9.77 o
  -9   1  14      472.65      442.51     16.86 o
  -7   1  14     1481.15     1415.28     27.41 o
  -5   1  14        0.70        4.87      5.70 o
  -3   1  14       77.43       98.89     26.86 o
  -1   1  14     2615.06     2598.82     59.34 o
   1   1  14      643.28      580.24     29.78 o
   3   1  14      283.14      259.51     15.65 o
   5   1  14     2009.86     1970.47     40.85 o
   7   1  14     1689.05     1783.91     40.19 o
   9   1  14      721.22      836.48     26.06 o
  11   1  14        0.03       -1.98      6.96 o
  13   1  14     1486.55     1615.58     76.87 o
  15   1  14      788.67      856.45     40.69 o
  17   1  14        7.10        1.76     13.92 o
  19   1  14       38.21       38.09     17.65 o
  21   1  14       50.20       43.44     20.81 o
  23   1  14       45.55       45.82     17.45 o
  25   1  14       32.63       61.36     20.17 o
  27   1  14        5.81        1.24     14.55 o
 -32   2  14       16.63       13.52     11.89 o
 -30   2  14        0.01       12.54      9.98 o
 -28   2  14        3.85       10.24      9.57 o
 -26   2  14        0.14       10.22      8.36 o
 -24   2  14        1.07        7.73      7.71 o
 -22   2  14      127.33      138.37     24.60 o
 -20   2  14      177.65      169.79     34.43 o
 -18   2  14      833.84      802.23     19.44 o
 -16   2  14      404.63      424.44     12.06 o
 -14   2  14     1228.92     1229.33     21.92 o
 -12   2  14     1024.96     1056.58     19.55 o
 -10   2  14     1604.13     1662.54     26.36 o
  -8   2  14        2.87        5.07      4.90 o
  -6   2  14      281.01      302.84     12.65 o
  -4   2  14       15.28       17.15      6.73 o
  -2   2  14      135.25      120.65     27.94 o
   0   2  14      473.57      467.49     15.91 o
   2   2  14      100.32       87.67     17.61 o
   4   2  14      233.84      230.02     14.25 o
   6   2  14      287.56      257.59     11.48 o
   8   2  14     1046.23      983.91     18.87 o
  10   2  14       50.40       28.82     13.70 o
  12   2  14       11.53        4.78      5.37 o
  14   2  14      319.24      268.64     29.28 o
  16   2  14      197.33      158.70     38.34 o
  18   2  14        0.52      -11.84     11.84 o
  20   2  14      196.59      132.08     41.58 o
  22   2  14       70.00       75.97     22.03 o
  24   2  14        8.23        8.81     10.27 o
  26   2  14       17.80       19.28     12.54 o
 -31   3  14       14.94       10.37     11.46 o
 -29   3  14       29.82       22.03     11.34 o
 -27   3  14      285.97      232.08     78.56 o
 -25   3  14        0.01       10.76      9.71 o
 -23   3  14       13.56       25.03      8.01 o
 -21   3  14       30.19       23.26     10.21 o
 -19   3  14      237.24      240.48     17.39 o
 -17   3  14     1657.00     1722.13     32.37 o
 -15   3  14      271.30      252.60     12.76 o
 -13   3  14      212.22      189.14     14.18 o
 -11   3  14      666.80      627.12     15.27 o
  -9   3  14      232.84      224.26     16.00 o
  -7   3  14     1115.23     1155.83     35.65 o
  -5   3  14       17.34       46.55     10.11 o
  -3   3  14     1703.15     1681.26     31.19 o
  -1   3  14     3139.17     3075.33     46.93 o
   1   3  14      209.24      226.27     25.81 o
   3   3  14      274.20      228.62     15.22 o
   5   3  14     1996.07     1930.16     32.94 o
   7   3  14      378.03      405.60     17.28 o
   9   3  14     1921.99     1968.43     28.53 o
  11   3  14      245.27      238.37     13.19 o
  13   3  14      902.90      948.32     43.45 o
  15   3  14       22.98       19.48      9.90 o
  17   3  14      244.81      209.00     28.99 o
  19   3  14        5.48        0.66     10.81 o
  21   3  14       58.56       49.62     17.89 o
  23   3  14       56.72       61.88     27.88 o
  25   3  14        6.59        2.42     15.21 o
 -30   4  14        2.88       15.38     13.59 o
 -28   4  14       35.12       30.82     19.17 o
 -26   4  14       10.08        9.05     10.04 o
 -24   4  14      295.22      382.07     43.43 o
 -22   4  14      242.31      216.56     70.29 o
 -20   4  14      195.37      167.06     17.32 o
 -18   4  14      734.75      816.24     21.33 o
 -16   4  14      143.41      130.53     19.17 o
 -14   4  14      910.66      935.13     24.51 o
 -12   4  14      235.75      254.47     14.89 o
 -10   4  14     2349.34     2599.61     77.92 o
  -8   4  14     2139.35     2363.77     35.67 o
  -6   4  14     1597.40     1652.03     36.42 o
  -4   4  14     1989.26     2103.07     69.85 o
  -2   4  14     1683.21     1702.63     34.45 o
   0   4  14     1250.59     1406.87     32.23 o
   2   4  14       14.45       13.06      7.33 o
   4   4  14       52.67       50.10     12.45 o
   6   4  14     1939.49     1984.91     34.08 o
   8   4  14      226.57      240.67     18.01 o
  10   4  14      231.45      220.93     25.51 o
  12   4  14      156.40      113.10     21.99 o
  14   4  14        0.05        2.22      9.61 o
  16   4  14       30.10       27.97     11.91 o
  18   4  14        6.01       10.90      8.17 o
  20   4  14        8.97       19.17     13.59 o
  22   4  14       28.00       21.56     12.50 o
  24   4  14        0.46        6.21     15.71 o
 -27   5  14        0.45       12.33     10.91 o
 -25   5  14      452.02      472.79     53.17 o
 -23   5  14       56.14       46.29     21.05 o
 -21   5  14       35.00       34.30     19.38 o
 -19   5  14      107.19       93.21     22.79 o
 -17   5  14     1110.87     1200.08     36.57 o
 -15   5  14       37.04       34.94      7.55 o
 -13   5  14       55.96       65.64     10.86 o
 -11   5  14        4.30        6.75      9.41 o
  -9   5  14      445.55      519.10     19.73 o
  -7   5  14       12.74       20.56     10.87 o
  -5   5  14       23.98       28.69      9.82 o
  -3   5  14      303.45      322.74     20.54 o
  -1   5  14     2120.95     2400.86     45.75 o
   1   5  14      639.58      635.27     21.31 o
   3   5  14      296.53      349.58     26.09 o
   5   5  14      130.74      130.13     22.14 o
   7   5  14       96.69       65.13     13.02 o
   9   5  14      433.38      383.57     36.21 o
  11   5  14       49.96       48.52     14.56 o
  13   5  14      186.28      168.55     41.08 o
  15   5  14      125.83      165.77     47.88 o
  17   5  14        5.25       13.06     13.43 o
  19   5  14      177.20      174.44     54.23 o
  21   5  14       53.44       48.20     22.71 o
  23   5  14       10.36       18.03     13.91 o
 -26   6  14        5.81       14.50     19.92 o
 -24   6  14      115.61      116.03     31.22 o
 -22   6  14      205.70      136.04     45.91 o
 -20   6  14       66.30       44.15     14.04 o
 -18   6  14       52.13       44.08     13.38 o
 -16   6  14      129.81      108.92     21.86 o
 -14   6  14       89.81       98.16     21.65 o
 -12   6  14        3.83       12.09      8.64 o
 -10   6  14      248.67      237.44     41.40 o
  -8   6  14        1.11        2.41      6.44 o
  -6   6  14       28.00       22.70      8.64 o
  -4   6  14      768.89      954.44     32.50 o
  -2   6  14     1508.85     1731.88     48.19 o
   0   6  14        0.03        7.58      7.07 o
   2   6  14       76.11       94.60     17.89 o
   4   6  14      234.18      197.32     26.70 o
   6   6  14      157.70      126.25     26.44 o
   8   6  14        0.59       12.59      9.79 o
  10   6  14      243.02      178.97     36.20 o
  12   6  14       55.80       60.52     20.06 o
  14   6  14       13.76       28.32     14.18 o
  16   6  14       56.66       18.92     16.97 o
  18   6  14        1.45        8.88     14.68 o
  20   6  14        2.08       19.49     11.62 o
 -21   7  14        1.19       12.69     11.91 o
 -19   7  14        0.16       17.66      8.12 o
 -17   7  14       54.26       56.12     17.47 o
 -15   7  14      139.59      124.47     25.29 o
 -13   7  14      103.82       82.56     15.22 o
 -11   7  14       60.31       40.22     10.45 o
  -9   7  14      165.93      160.79     40.41 o
  -7   7  14      409.37      452.02     25.41 o
  -5   7  14      285.48      303.69     22.87 o
  -3   7  14      267.32      301.41     27.20 o
  -1   7  14        9.58       12.33      6.41 o
   1   7  14      351.39      289.64     38.18 o
   3   7  14      153.43      179.46     41.74 o
   5   7  14      174.52      184.56     30.18 o
   7   7  14      119.69      120.29     26.84 o
   9   7  14      144.90      128.37     33.22 o
  11   7  14       64.71       73.40     22.25 o
  13   7  14       70.17       84.09     24.95 o
  15   7  14      224.46      189.54     58.85 o
  17   7  14       37.69       38.82     13.09 o
 -16   8  14      208.15      164.44     55.66 o
 -14   8  14       46.36       35.70     17.26 o
 -12   8  14      133.69      162.73     33.05 o
 -10   8  14        2.43       12.10      7.68 o
  -8   8  14       59.06       29.23     12.42 o
  -6   8  14      160.03      165.79     48.98 o
  -4   8  14        6.46       11.25      6.91 o
  -2   8  14      211.56      153.88     41.52 o
   0   8  14        0.06        9.30      7.94 o
   2   8  14      227.91      170.22     52.87 o
   4   8  14        0.78        6.26     15.31 o
   6   8  14      229.52      230.05     55.70 o
   8   8  14       62.77       56.03     21.73 o
  10   8  14       21.28       23.07      9.92 o
  12   8  14       37.43       25.46     18.13 o
  -7   9  14        0.10        7.96      8.73 o
  -5   9  14       21.30       19.29     12.08 o
  -3   9  14       31.70       21.89     14.02 o
  -1   9  14        5.28       25.27     20.09 o
   1   9  14       11.60       17.72     17.03 o
 -31   1  15      311.31      316.50     39.13 o
 -29   1  15      151.87      118.64     26.33 o
 -27   1  15      321.80      427.04     25.79 o
 -25   1  15       24.17       27.33     10.95 o
 -23   1  15        4.76      -10.07     12.48 o
 -21   1  15      321.01      375.52     35.22 o
 -19   1  15     1726.75     1874.45     45.48 o
 -17   1  15     2697.62     2603.79     31.14 o
 -15   1  15      462.01      434.09     13.87 o
 -13   1  15     1270.10     1320.37     25.33 o
 -11   1  15      376.06      342.31     14.15 o
  -9   1  15     1082.84     1196.02     20.58 o
  -7   1  15     1718.92     1630.11     28.84 o
  -5   1  15       43.47       42.61      9.91 o
  -3   1  15       26.38       16.61     10.16 o
  -1   1  15      316.08      307.09     28.33 o
   1   1  15      229.08      190.76     20.78 o
   3   1  15     2656.82     2813.30     52.33 o
   5   1  15      362.73      318.58     32.70 o
   7   1  15      326.44      369.36     19.54 o
   9   1  15        1.21       -1.44     12.29 o
  11   1  15       85.16       69.22     23.81 o
  13   1  15       27.77        5.62     16.20 o
  15   1  15      448.42      373.97     23.58 o
  17   1  15       18.80       18.08     15.50 o
  19   1  15      132.21      112.95     41.32 o
  21   1  15      198.61      178.79     64.23 o
  23   1  15        0.17        1.61     11.39 o
  25   1  15        0.14        4.17     10.03 o
  27   1  15        2.60       13.20     10.32 o
 -32   2  15        0.33       14.12     11.73 o
 -30   2  15      129.21      146.70     40.69 o
 -28   2  15       20.52       16.18     10.25 o
 -26   2  15        0.16        9.42      9.73 o
 -24   2  15       80.61       69.32     19.36 o
 -22   2  15      445.87      440.26     30.60 o
 -20   2  15      450.57      482.21     27.48 o
 -18   2  15      266.36      228.27     24.81 o
 -16   2  15      443.58      463.07     16.55 o
 -14   2  15        0.19        1.93      5.25 o
 -12   2  15      189.59      187.69     14.20 o
 -10   2  15     3419.96     3378.67     43.61 o
  -8   2  15      382.77      410.82     14.91 o
  -6   2  15     1984.77     2071.30     34.30 o
  -4   2  15     1882.28     2017.28     46.60 o
  -2   2  15      106.72      122.77     23.78 o
   0   2  15     3298.26     3336.63     67.71 o
   2   2  15      555.63      506.65     15.40 o
   4   2  15        5.16        3.62      8.14 o
   6   2  15       16.65        9.75      7.90 o
   8   2  15     1092.59     1073.99     19.85 o
  10   2  15     2493.94     2551.19     53.66 o
  12   2  15       10.84       11.79      5.98 o
  14   2  15        2.08        0.73     14.01 o
  16   2  15        7.10       -1.03     11.96 o
  18   2  15      179.53      219.79     28.57 o
  20   2  15       36.56       37.16     24.80 o
  22   2  15       55.25       64.70     17.41 o
  24   2  15        2.50        9.23      9.39 o
  26   2  15       41.81       64.30     23.94 o
 -31   3  15        2.25        8.64     11.78 o
 -29   3  15       12.32        7.57     12.65 o
 -27   3  15        3.35        9.51     13.50 o
 -25   3  15       28.87       25.30     16.23 o
 -23   3  15       91.01       79.41     20.63 o
 -21   3  15      635.67      673.43     30.33 o
 -19   3  15       44.98       27.20      8.68 o
 -17   3  15     2171.38     2390.06     51.79 o
 -15   3  15       96.47       90.60     12.98 o
 -13   3  15      956.84      946.80     22.18 o
 -11   3  15       39.01       25.31      7.30 o
  -9   3  15     1944.84     1942.14     34.88 o
  -7   3  15      605.67      581.00     20.38 o
  -5   3  15      330.78      342.39     18.42 o
  -3   3  15      877.47      880.57     20.29 o
  -1   3  15        9.63       -0.54     10.27 o
   1   3  15      405.33      387.95     13.91 o
   3   3  15      243.45      227.37     14.18 o
   5   3  15       62.22       44.12     13.51 o
   7   3  15      647.16      642.55     23.83 o
   9   3  15      551.88      547.40     19.09 o
  11   3  15      124.51      154.36     40.12 o
  13   3  15       17.83       15.43     10.14 o
  15   3  15       87.37       84.84     31.70 o
  17   3  15      182.89      156.26     46.61 o
  19   3  15       79.04       96.08     28.59 o
  21   3  15       97.65       96.65     34.58 o
  23   3  15       11.49       12.34     18.66 o
  25   3  15        3.38       19.75     17.84 o
 -28   4  15        0.68        7.77     12.88 o
 -26   4  15       37.83       23.30     14.91 o
 -24   4  15      302.38      245.66     77.50 o
 -22   4  15        3.71       17.02     15.03 o
 -20   4  15       93.10       95.17     23.50 o
 -18   4  15      567.47      514.48     22.73 o
 -16   4  15      444.34      495.56     15.74 o
 -14   4  15      194.41      145.87     21.49 o
 -12   4  15      707.40      740.12     28.74 o
 -10   4  15      672.96      682.48     20.79 o
  -8   4  15       51.79       50.08     16.19 o
  -6   4  15      463.92      425.95     19.87 o
  -4   4  15     1128.04     1106.00     27.13 o
  -2   4  15      388.50      372.54     20.39 o
   0   4  15      130.11      135.70     21.70 o
   2   4  15      563.50      642.10     19.89 o
   4   4  15      501.00      540.89     21.28 o
   6   4  15      139.00      127.55     23.78 o
   8   4  15     1133.02     1337.30     30.51 o
  10   4  15      422.77      354.40     27.83 o
  12   4  15       68.74       61.48     16.88 o
  14   4  15      418.12      448.53     30.07 o
  16   4  15        0.00       -5.68     14.65 o
  18   4  15       61.41       51.77     17.82 o
  20   4  15       54.71       33.67     17.34 o
  22   4  15        0.33       12.69     11.78 o
  24   4  15       12.00       30.41     13.79 o
 -27   5  15        0.35       10.88     12.07 o
 -25   5  15        1.47        5.36     10.44 o
 -23   5  15       98.28       95.35     36.09 o
 -21   5  15        0.05       11.71     14.80 o
 -19   5  15      252.32      210.16     46.35 o
 -17   5  15      648.92      681.52     35.45 o
 -15   5  15       50.08       52.63     10.85 o
 -13   5  15      627.03      660.34     20.27 o
 -11   5  15       91.91      109.50     19.12 o
  -9   5  15      217.00      239.00     19.67 o
  -7   5  15     2245.33     2424.88     37.19 o
  -5   5  15      176.32      199.13     30.98 o
  -3   5  15      853.20      946.13     29.74 o
  -1   5  15      514.37      566.41     26.64 o
   1   5  15        1.00        1.69      7.32 o
   3   5  15      300.22      304.93     24.16 o
   5   5  15      345.44      352.03     18.38 o
   7   5  15      312.36      318.89     47.17 o
   9   5  15      269.36      279.29     23.94 o
  11   5  15       67.71       56.59     15.42 o
  13   5  15       39.98       16.68     12.54 o
  15   5  15        4.44       12.65      9.64 o
  17   5  15       20.41       27.17     12.35 o
  19   5  15        7.67        2.76      9.61 o
  21   5  15       34.01       36.04     17.66 o
 -24   6  15      133.57       89.81     32.57 o
 -22   6  15        0.11       -0.45     13.03 o
 -20   6  15      248.34      285.62     56.25 o
 -18   6  15       44.36       42.73     15.73 o
 -16   6  15      242.88      206.55     20.94 o
 -14   6  15      828.31      980.13     29.44 o
 -12   6  15        0.07        6.80      8.69 o
 -10   6  15      190.14      210.74     22.81 o
  -8   6  15      236.65      227.41     28.27 o
  -6   6  15      131.72      118.52     24.55 o
  -4   6  15        3.25       10.02      6.70 o
  -2   6  15      662.99      671.19     27.60 o
   0   6  15       93.19       95.76     22.02 o
   2   6  15        5.95       15.74      7.10 o
   4   6  15      224.44      291.84     25.82 o
   6   6  15      427.87      476.51     28.12 o
   8   6  15      436.06      553.30     37.31 o
  10   6  15       34.10       26.99     11.84 o
  12   6  15       17.10      -19.45     22.04 o
  14   6  15      166.24      140.05     36.41 o
  16   6  15        1.45        7.77     18.08 o
  18   6  15        0.88        0.31     12.70 o
 -21   7  15        6.38       10.73     10.58 o
 -19   7  15        5.84       11.11      7.63 o
 -17   7  15      159.71      151.38     34.25 o
 -15   7  15        2.04       18.03      7.42 o
 -13   7  15       64.48       58.25     14.87 o
 -11   7  15       16.27       17.42     10.28 o
  -9   7  15      231.53      250.18     51.10 o
  -7   7  15       44.50       35.32     11.46 o
  -5   7  15       45.93       47.00     10.69 o
  -3   7  15       30.67       30.25     11.86 o
  -1   7  15        2.88        9.88      7.97 o
   1   7  15        7.91       10.69      8.31 o
   3   7  15      141.87      129.51     21.79 o
   5   7  15       74.40       83.13     15.79 o
   7   7  15        2.29        7.33      9.88 o
   9   7  15       77.04       76.09     23.15 o
  11   7  15       13.06       19.74      8.65 o
  13   7  15       70.05       66.61     29.87 o
  15   7  15        2.19        9.35     11.32 o
 -16   8  15        2.05        8.05     14.63 o
 -14   8  15       79.11       55.11     15.02 o
 -12   8  15       33.25       35.33     15.84 o
 -10   8  15        4.55       14.47      9.55 o
  -8   8  15       16.55       14.56      8.05 o
  -6   8  15       11.90       16.44      7.86 o
  -4   8  15        2.54       13.33     10.31 o
  -2   8  15      187.18      143.62     33.20 o
   0   8  15       11.97       21.26      9.41 o
   2   8  15        1.95       12.30     12.00 o
   4   8  15       28.35       23.43     13.01 o
   6   8  15        5.99        7.38     10.86 o
   8   8  15      169.99      154.45     56.00 o
  10   8  15        1.49        2.44     15.85 o
 -32   0  16        1.41       20.13     18.03 o
 -30   0  16      281.58      256.75     80.09 o
 -28   0  16      129.37       78.46     23.85 o
 -26   0  16      524.39      621.15     39.24 o
 -24   0  16        6.55        4.48     12.98 o
 -22   0  16      395.01      435.65     36.81 o
 -20   0  16      164.75      130.00     39.33 o
 -18   0  16     6527.30     7521.19    256.34 o
 -16   0  16       42.25       50.20     15.66 o
 -14   0  16     2986.20     2985.37     68.22 o
 -12   0  16      689.95      728.92     19.68 o
 -10   0  16      757.88      863.91     31.69 o
  -8   0  16      906.50      911.87     34.20 o
  -6   0  16      697.90      658.68     64.96 o
  -4   0  16     2465.76     2695.20     93.93 o
  -2   0  16       14.50       11.92     10.39 o
   0   0  16      929.14      961.13     40.35 o
   2   0  16     3427.59     3594.53     67.51 o
   4   0  16       25.83       56.98     18.90 o
   6   0  16     3067.97     3132.94    135.27 o
   8   0  16        1.06        7.67     25.83 o
  10   0  16     4829.79     5114.62    218.04 o
  12   0  16      891.73      928.36     59.49 o
  14   0  16      427.39      483.66     52.33 o
  16   0  16      373.11      350.56     45.30 o
  18   0  16       37.13       59.21     41.04 o
  20   0  16      336.31      275.63    149.94 o
  22   0  16      341.79      377.51    119.80 o
  24   0  16       84.73       74.28     45.63 o
  26   0  16       16.60       12.46     23.87 o
 -31   1  16       14.20       18.11      9.87 o
 -29   1  16       30.19       20.33     11.31 o
 -27   1  16        1.26        1.93      8.74 o
 -25   1  16       44.09       35.47     11.66 o
 -23   1  16       18.31       15.95     10.29 o
 -21   1  16       94.79      103.09     22.02 o
 -19   1  16       66.04       56.24     14.62 o
 -17   1  16      305.52      273.65     20.37 o
 -15   1  16      143.13      102.65     11.21 o
 -13   1  16       22.94       33.83      7.09 o
 -11   1  16      143.87      112.55     24.19 o
  -9   1  16     3976.49     4208.91     62.92 o
  -7   1  16      241.33      205.60     24.07 o
  -5   1  16      705.97      688.43     22.38 o
  -3   1  16      568.58      549.18     17.83 o
  -1   1  16      341.92      278.49     19.45 o
   1   1  16      297.25      254.90     46.34 o
   3   1  16      663.22      746.58     24.94 o
   5   1  16      327.10      256.25     20.34 o
   7   1  16       28.66       38.82     11.84 o
   9   1  16       32.39       23.45     11.14 o
  11   1  16       22.29       13.23     10.55 o
  13   1  16       30.17       15.10     11.46 o
  15   1  16      392.40      414.76     45.79 o
  17   1  16       44.49       25.92     23.28 o
  19   1  16       41.98       27.77     18.85 o
  21   1  16       10.69       17.63     11.95 o
  23   1  16        6.86       14.57     10.30 o
  25   1  16       54.43       57.53     27.17 o
 -30   2  16       43.42       50.94     19.24 o
 -28   2  16      251.84      250.16     63.73 o
 -26   2  16      136.04      123.53     26.28 o
 -24   2  16      152.92      153.77     34.98 o
 -22   2  16        1.89       13.74      8.76 o
 -20   2  16      290.05      253.18     53.01 o
 -18   2  16     1397.31     1409.08     34.55 o
 -16   2  16      201.90      215.72     24.35 o
 -14   2  16      287.49      277.20     16.12 o
 -12   2  16       34.93       27.54      9.51 o
 -10   2  16      283.78      310.21     20.21 o
  -8   2  16     1457.58     1500.45     29.95 o
  -6   2  16      240.81      249.02     20.44 o
  -4   2  16      240.94      256.02     20.79 o
  -2   2  16     1809.50     1942.73     31.70 o
   0   2  16      738.80      789.79     22.90 o
   2   2  16       36.17       20.49      7.50 o
   4   2  16      601.06      545.84     17.67 o
   6   2  16      558.38      648.70     18.44 o
   8   2  16      215.72      187.75     22.36 o
  10   2  16     1622.66     1458.52     31.27 o
  12   2  16        2.84        5.71      6.68 o
  14   2  16      540.90      530.43     34.65 o
  16   2  16        8.85       12.80     11.73 o
  18   2  16       16.76       20.67     10.90 o
  20   2  16      127.48      112.62     40.65 o
  22   2  16      111.38       95.39     37.01 o
  24   2  16       43.16       30.55     17.64 o
 -29   3  16       14.11       24.13     13.75 o
 -27   3  16       33.94       39.93     11.86 o
 -25   3  16       66.01       64.69     18.86 o
 -23   3  16       33.36       34.94     10.89 o
 -21   3  16        2.09       15.53      8.40 o
 -19   3  16      320.10      318.92     27.75 o
 -17   3  16      157.35      153.81     27.38 o
 -15   3  16      101.93      107.56     18.94 o
 -13   3  16      143.76      134.89     13.79 o
 -11   3  16     1193.10     1206.24     22.94 o
  -9   3  16     2531.07     2407.75     42.48 o
  -7   3  16      152.97      141.85     22.05 o
  -5   3  16        1.89       15.38      9.95 o
  -3   3  16       44.80       38.92     12.77 o
  -1   3  16       98.33      116.26     26.19 o
   1   3  16      402.36      397.51     14.61 o
   3   3  16     1994.29     1902.68     43.63 o
   5   3  16      125.68      134.33     22.82 o
   7   3  16       92.39       59.69     13.07 o
   9   3  16      301.03      343.75     15.85 o
  11   3  16       52.18       34.32     13.05 o
  13   3  16       42.11       35.92     16.04 o
  15   3  16      209.91      219.76     31.28 o
  17   3  16      130.29      134.29     39.98 o
  19   3  16       11.27        9.79     11.15 o
  21   3  16        7.44       14.55     10.47 o
  23   3  16        3.93       12.87     19.98 o
 -28   4  16       11.45        6.34     14.26 o
 -26   4  16        0.01        8.03     11.15 o
 -24   4  16      319.17      296.52     39.69 o
 -22   4  16      190.38      240.86     33.40 o
 -20   4  16        8.21       12.67     12.10 o
 -18   4  16     1157.37     1161.29     30.86 o
 -16   4  16      367.91      423.83     20.39 o
 -14   4  16      277.74      257.04     20.56 o
 -12   4  16      125.08      105.83     18.85 o
 -10   4  16       77.03       92.72     15.50 o
  -8   4  16       37.61       33.09      8.76 o
  -6   4  16      840.56      855.63     24.06 o
  -4   4  16      450.97      430.19     17.63 o
  -2   4  16      689.74      726.11     25.17 o
   0   4  16       79.11       49.74     10.00 o
   2   4  16     1451.19     1569.07     43.14 o
   4   4  16      312.47      339.37     27.24 o
   6   4  16      151.36      158.69     15.28 o
   8   4  16      177.82      157.09     26.39 o
  10   4  16      201.43      160.82     36.09 o
  12   4  16      338.86      355.84     40.31 o
  14   4  16       27.71       27.73     11.46 o
  16   4  16        5.09       15.41     13.09 o
  18   4  16       18.01       12.84     10.89 o
  20   4  16       23.64       34.05     19.20 o
  22   4  16        0.80       14.88     10.22 o
 -27   5  16        4.28       -5.28     14.60 o
 -25   5  16        0.12        1.14     12.61 o
 -23   5  16       43.28       15.24     18.34 o
 -21   5  16       71.19       63.38     24.33 o
 -19   5  16      107.45      108.23     20.43 o
 -17   5  16       18.75       25.39     12.05 o
 -15   5  16       11.95       13.48      5.71 o
 -13   5  16        8.04        5.13      8.03 o
 -11   5  16      134.12      117.56     19.57 o
  -9   5  16       63.48       44.38     10.76 o
  -7   5  16      855.17      891.46     30.95 o
  -5   5  16     1310.90     1445.66     36.20 o
  -3   5  16      523.39      514.92     21.11 o
  -1   5  16      341.44      358.19     18.73 o
   1   5  16        3.37        8.64      6.22 o
   3   5  16      422.46      433.01     25.29 o
   5   5  16      173.35      138.14     25.33 o
   7   5  16        9.10        1.53     11.61 o
   9   5  16      123.03      100.47     28.00 o
  11   5  16        0.11       11.65     10.48 o
  13   5  16      703.39      784.40     30.69 o
  15   5  16       56.16       80.85     19.29 o
  17   5  16       48.62       35.63     15.41 o
  19   5  16       50.65       35.33     14.49 o
  21   5  16        5.85       10.08     10.70 o
 -24   6  16       14.55        8.74     11.49 o
 -22   6  16       46.05       59.56     30.60 o
 -20   6  16        0.73        5.97     16.53 o
 -18   6  16        4.44       14.52      9.44 o
 -16   6  16      356.06      366.53     43.19 o
 -14   6  16       49.83       51.59     15.28 o
 -12   6  16       43.15       37.58     11.45 o
 -10   6  16        8.51       13.74      5.33 o
  -8   6  16      486.25      528.03     27.15 o
  -6   6  16      173.29      167.01     26.13 o
  -4   6  16      588.54      638.85     28.34 o
  -2   6  16       58.21       32.68     10.16 o
   0   6  16      118.46       94.63     16.39 o
   2   6  16      434.65      429.81     24.83 o
   4   6  16      254.47      267.44     38.01 o
   6   6  16       59.81       49.27     14.43 o
   8   6  16       70.03       81.02     18.94 o
  10   6  16       20.97       30.84     13.81 o
  12   6  16       83.88      100.36     27.22 o
  14   6  16      132.98       97.91     33.56 o
  16   6  16       18.67       23.87     15.36 o
  18   6  16       14.36       26.42     13.94 o
 -19   7  16        0.79        0.69     14.06 o
 -17   7  16        0.42       15.37     12.48 o
 -15   7  16      234.31      183.73     45.90 o
 -13   7  16      104.26      100.73     28.03 o
 -11   7  16      242.11      227.10     57.24 o
  -9   7  16      398.39      461.90     32.62 o
  -7   7  16        0.20        5.41      6.43 o
  -5   7  16       17.39       26.27     10.27 o
  -3   7  16      172.53      171.01     32.74 o
  -1   7  16      431.48      432.91     44.24 o
   1   7  16       46.56       24.80     12.43 o
   3   7  16      122.57       99.25     19.79 o
   5   7  16       41.11       37.79     11.85 o
   7   7  16       10.50       26.32     12.79 o
   9   7  16      160.99      136.86     34.76 o
  11   7  16      123.52      121.81     29.18 o
  13   7  16      123.65       81.76     32.27 o
 -14   8  16        0.09       14.97      7.52 o
 -12   8  16       17.57       18.83      9.57 o
 -10   8  16       95.52       56.12     18.60 o
  -8   8  16        5.24       11.11      7.37 o
  -6   8  16        4.13        1.38     10.12 o
  -4   8  16        6.59       11.50     12.68 o
  -2   8  16       55.10       28.80     17.95 o
   0   8  16      162.95      123.24     28.04 o
   2   8  16        2.70       21.36     17.18 o
   4   8  16        5.32        4.07     11.18 o
   6   8  16       29.73        9.88     13.55 o
   8   8  16        1.54        6.28     10.26 o
 -31   1  17        4.45       11.56      7.29 o
 -29   1  17       11.00       15.09     12.66 o
 -27   1  17       45.88       38.62     13.25 o
 -25   1  17       13.66       13.80      7.91 o
 -23   1  17     1037.65     1093.24     33.72 o
 -21   1  17      989.07     1120.09     33.80 o
 -19   1  17      237.80      290.97     38.08 o
 -17   1  17     4194.08     4560.66     64.58 o
 -15   1  17      418.85      413.25     18.48 o
 -13   1  17      619.40      678.28     21.46 o
 -11   1  17      402.32      399.24     19.36 o
  -9   1  17      935.64      819.36     19.36 o
  -7   1  17     2695.50     2849.81     46.18 o
  -5   1  17     5856.69     6453.70     87.09 o
  -3   1  17      126.88      105.75     22.53 o
  -1   1  17      371.59      379.42     19.79 o
   1   1  17     3235.26     3637.64     76.43 o
   3   1  17      130.35      174.73     41.14 o
   5   1  17     2789.76     2884.69     68.62 o
   7   1  17       47.38       57.85     20.71 o
   9   1  17     1603.02     1672.92     43.63 o
  11   1  17     1408.11     1459.24     58.12 o
  13   1  17      812.58      815.54     37.27 o
  15   1  17      101.63       60.65     28.36 o
  17   1  17        0.29       20.04     16.98 o
  19   1  17       69.51       84.15     46.19 o
  21   1  17       61.49       76.91     34.07 o
  23   1  17        9.36       19.47      9.62 o
  25   1  17        2.19        8.46     12.68 o
 -30   2  17       20.60        7.58     11.98 o
 -28   2  17       70.34       94.07     29.69 o
 -26   2  17        6.59       15.39      8.44 o
 -24   2  17        0.09       11.25      7.85 o
 -22   2  17       22.55        9.96     10.91 o
 -20   2  17      523.91      639.49     31.14 o
 -18   2  17        7.61        7.80      8.34 o
 -16   2  17      166.64      166.85     14.12 o
 -14   2  17       47.39       55.18     13.50 o
 -12   2  17      263.54      263.99     24.68 o
 -10   2  17       78.31       80.20     20.43 o
  -8   2  17      565.72      469.56     20.28 o
  -6   2  17     1009.69     1037.87     24.97 o
  -4   2  17      843.75      806.88     24.11 o
  -2   2  17        2.50       -0.87     11.54 o
   0   2  17     1729.05     1689.89     49.96 o
   2   2  17      234.33      214.27     16.08 o
   4   2  17      432.91      426.77     18.20 o
   6   2  17     1680.20     1635.68     46.87 o
   8   2  17       51.81       28.44     11.92 o
  10   2  17      301.96      332.61     20.55 o
  12   2  17       69.38       72.77     19.86 o
  14   2  17       22.40       18.74     12.34 o
  16   2  17      653.31      731.43     38.07 o
  18   2  17      331.69      352.22     76.65 o
  20   2  17       19.02       22.97     13.98 o
  22   2  17        1.52        3.61     11.90 o
  24   2  17        5.66       13.56     14.45 o
 -29   3  17       16.48       11.59     15.12 o
 -27   3  17      333.33      452.75     68.94 o
 -25   3  17      143.64       98.32     34.09 o
 -23   3  17      336.33      325.07     25.45 o
 -21   3  17      103.48       93.35     21.63 o
 -19   3  17      246.28      255.28     51.32 o
 -17   3  17      831.37      870.49     28.03 o
 -15   3  17       62.31       69.42     11.75 o
 -13   3  17      728.41      745.10     22.33 o
 -11   3  17      202.59      254.41     22.22 o
  -9   3  17      289.70      228.85     23.40 o
  -7   3  17      140.31      136.73     22.11 o
  -5   3  17      768.23      769.01     21.73 o
  -3   3  17       82.96       87.51     12.53 o
  -1   3  17     2064.25     2223.43     39.92 o
   1   3  17        0.40       -2.05      8.27 o
   3   3  17     2111.51     2265.46     71.51 o
   5   3  17        1.66       12.03      6.61 o
   7   3  17      362.59      337.41     25.20 o
   9   3  17        0.04        1.33      9.60 o
  11   3  17      124.06       92.66     20.85 o
  13   3  17        3.91       11.70      8.30 o
  15   3  17      434.63      364.96     72.24 o
  17   3  17      232.96      222.41     54.99 o
  19   3  17       44.40       19.25     13.15 o
  21   3  17       85.51      121.86     29.25 o
  23   3  17       18.03       17.39     15.42 o
 -28   4  17        0.33       10.12     10.18 o
 -26   4  17        9.55       13.68     15.63 o
 -24   4  17      187.98      176.19     43.06 o
 -22   4  17        3.52       19.20     14.24 o
 -20   4  17      244.74      240.56     78.29 o
 -18   4  17        1.99       13.02      6.24 o
 -16   4  17        2.63        0.05      6.14 o
 -14   4  17       58.23       48.56     11.77 o
 -12   4  17      309.10      290.24     21.98 o
 -10   4  17        5.64        2.64      5.62 o
  -8   4  17      153.83      163.12     24.56 o
  -6   4  17      300.38      318.03     23.64 o
  -4   4  17      375.00      389.20     17.34 o
  -2   4  17        0.25        7.47      8.79 o
   0   4  17        2.96        9.18      5.35 o
   2   4  17      132.05      158.24     19.90 o
   4   4  17      166.00      162.78     34.00 o
   6   4  17      325.98      388.37     17.42 o
   8   4  17       28.70       19.74     10.48 o
  10   4  17      301.61      329.27     29.69 o
  12   4  17      167.38      163.36     38.57 o
  14   4  17      321.44      343.07     41.84 o
  16   4  17        0.01        3.75     11.64 o
  18   4  17       64.11       52.88     19.51 o
  20   4  17        0.42        4.56     15.99 o
  22   4  17        1.03        3.73     17.61 o
 -25   5  17       24.78       28.03     20.70 o
 -23   5  17        1.74       13.88     14.39 o
 -21   5  17       26.51       25.53     18.68 o
 -19   5  17       32.76       31.07     17.79 o
 -17   5  17        0.21       11.26      7.66 o
 -15   5  17       11.67       11.41      6.30 o
 -13   5  17      169.33      135.63     20.08 o
 -11   5  17        0.27       -4.89     11.83 o
  -9   5  17      314.57      333.61     25.00 o
  -7   5  17      462.94      515.35     20.27 o
  -5   5  17       31.84       37.66     12.40 o
  -3   5  17      480.43      459.69     28.56 o
  -1   5  17        3.17       10.85      7.94 o
   1   5  17        0.00        4.78      5.82 o
   3   5  17      889.45      842.96     29.06 o
   5   5  17      205.29      215.57     40.48 o
   7   5  17        1.03       -2.41     11.10 o
   9   5  17        0.04       -2.52      8.55 o
  11   5  17        2.78       12.90     11.80 o
  13   5  17      290.36      258.76     52.85 o
  15   5  17      190.88      149.93     39.37 o
  17   5  17       77.06       67.99     35.60 o
  19   5  17       14.84       28.82     13.80 o
 -22   6  17       80.65       90.35     30.86 o
 -20   6  17      106.40       93.55     29.46 o
 -18   6  17      164.08      137.47     37.82 o
 -16   6  17       27.84       30.79     11.76 o
 -14   6  17       36.28       15.13      8.35 o
 -12   6  17       10.08       18.85     11.23 o
 -10   6  17      348.00      388.44     24.14 o
  -8   6  17      145.38      153.21     26.33 o
  -6   6  17      159.61      155.03     26.89 o
  -4   6  17     1305.16     1264.67     32.58 o
  -2   6  17       20.91       13.81      8.47 o
   0   6  17      613.52      689.08     31.83 o
   2   6  17      162.05      156.37     29.03 o
   4   6  17      344.49      274.54     49.42 o
   6   6  17       46.61       75.46     23.37 o
   8   6  17        6.30       23.59     13.97 o
  10   6  17        1.29       -0.14     16.41 o
  12   6  17       51.92       39.93     19.66 o
  14   6  17       57.48       37.63     19.43 o
  16   6  17       91.66       63.65     33.58 o
 -19   7  17        0.00        6.63      9.70 o
 -17   7  17       33.47       17.61     10.86 o
 -15   7  17       12.84       36.32     17.21 o
 -13   7  17        0.13        7.30      6.26 o
 -11   7  17      141.70      146.04     30.91 o
  -9   7  17        0.95        7.61      7.94 o
  -7   7  17       36.53       29.18      7.95 o
  -5   7  17      104.34       93.89     17.64 o
  -3   7  17      144.09      124.44     22.95 o
  -1   7  17      224.83      200.68     40.01 o
   1   7  17      223.46      181.55     46.19 o
   3   7  17       40.57       35.61     12.74 o
   5   7  17      138.85      158.41     42.85 o
   7   7  17        6.86       19.58     11.12 o
   9   7  17        5.15       16.23     10.91 o
  11   7  17        8.45       13.16     16.32 o
  13   7  17       26.30       12.02     23.11 o
 -12   8  17       18.57       18.15      9.78 o
 -10   8  17       74.22       70.15     15.91 o
  -8   8  17      162.97      146.52     41.48 o
  -6   8  17        0.06        9.74     11.69 o
  -4   8  17      276.37      213.39     61.04 o
  -2   8  17        2.16       -1.21     11.87 o
   0   8  17      168.28      138.83     34.28 o
   2   8  17       25.47       50.11     17.11 o
   4   8  17      116.39       89.03     29.70 o
   6   8  17       50.48       52.67     18.26 o
 -30   0  18      247.05      191.50     82.61 o
 -28   0  18       39.82       25.60     14.20 o
 -26   0  18       12.04       12.23     12.66 o
 -24   0  18       37.94       54.65     27.21 o
 -22   0  18       44.18       39.00     23.12 o
 -20   0  18       22.75       13.76     17.01 o
 -18   0  18     1959.57     2260.90     66.61 o
 -16   0  18     3462.57     3793.07    104.37 o
 -14   0  18      446.82      428.40     23.39 o
 -12   0  18      316.87      322.07     19.54 o
 -10   0  18      153.15      159.36     42.49 o
  -8   0  18      178.55      181.85     27.80 o
  -6   0  18    10394.63    11300.56    446.78 o
  -4   0  18    11069.96    11557.15    471.65 o
  -2   0  18        0.57       -1.41     11.08 o
   0   0  18      397.31      449.90     30.29 o
   2   0  18      192.38      149.72     36.49 o
   4   0  18     4051.58     4856.86    158.77 o
   6   0  18      146.91       89.67     33.23 o
   8   0  18      400.71      331.04    137.96 o
  10   0  18      426.40      409.94     54.02 o
  12   0  18       60.45       29.44     27.82 o
  14   0  18        2.70        6.07     19.79 o
  16   0  18       22.19       18.84     20.07 o
  18   0  18      111.85       79.84     68.33 o
  20   0  18       30.56       33.40     39.58 o
  22   0  18       12.80       17.98     28.05 o
  24   0  18        7.76       13.17     14.56 o
 -31   1  18       56.25       74.41     29.70 o
 -29   1  18       57.11       52.91     16.86 o
 -27   1  18       19.25       18.45     10.73 o
 -25   1  18       31.89       29.51     13.15 o
 -23   1  18       12.31       17.34     11.86 o
 -21   1  18      177.57      135.58     29.01 o
 -19   1  18      669.31      765.85     26.51 o
 -17   1  18       35.86       15.25      7.25 o
 -15   1  18      273.97      309.00     17.02 o
 -13   1  18       66.26       62.73     14.03 o
 -11   1  18      163.10      135.00     21.61 o
  -9   1  18       73.31       57.52     17.11 o
  -7   1  18       16.31       -1.43     10.31 o
  -5   1  18      402.54      435.61     24.76 o
  -3   1  18     1853.27     1906.92     37.95 o
  -1   1  18     1579.87     1601.93     37.06 o
   1   1  18       38.60       16.04     16.61 o
   3   1  18       16.74       -3.55     13.78 o
   5   1  18      203.45      176.45     42.45 o
   7   1  18      328.17      408.97     23.22 o
   9   1  18      224.84      212.26     23.87 o
  11   1  18        9.66        7.47      8.20 o
  13   1  18      147.28      149.26     37.27 o
  15   1  18        1.67       10.73     19.28 o
  17   1  18       82.47       69.63     45.73 o
  19   1  18       86.07       92.22     28.77 o
  21   1  18        0.01        9.81     11.92 o
  23   1  18        8.67       12.61     10.10 o
 -30   2  18       10.22       15.41      9.86 o
 -28   2  18        1.08       29.06     13.92 o
 -26   2  18       89.34       64.03     17.31 o
 -24   2  18        5.73       13.68      9.58 o
 -22   2  18       93.89      108.72     20.72 o
 -20   2  18     2116.78     2332.23     66.93 o
 -18   2  18        2.33        6.74      4.91 o
 -16   2  18      412.28      350.98     17.35 o
 -14   2  18      606.22      666.72     21.80 o
 -12   2  18      125.18      125.73     22.95 o
 -10   2  18     1139.36     1115.24     29.21 o
  -8   2  18      444.71      371.41     18.98 o
  -6   2  18     1293.06     1286.88     28.52 o
  -4   2  18     2865.89     2791.26     46.19 o
  -2   2  18      577.89      587.68     26.58 o
   0   2  18      372.90      403.22     19.46 o
   2   2  18     1753.94     1778.05     50.64 o
   4   2  18       17.01       19.60     11.58 o
   6   2  18      784.10      885.13     26.56 o
   8   2  18      405.79      441.93     29.63 o
  10   2  18       19.84       39.22     11.16 o
  12   2  18        0.58       15.54     11.00 o
  14   2  18      175.01      132.33     38.09 o
  16   2  18      118.77      117.04     44.15 o
  18   2  18        9.38       11.20      9.79 o
  20   2  18        0.56       16.17     10.72 o
  22   2  18       12.94       15.99     15.76 o
 -29   3  18       37.54       35.09     16.97 o
 -27   3  18        0.11        2.06     12.76 o
 -25   3  18        1.09       10.25      9.17 o
 -23   3  18       94.03       82.22     20.04 o
 -21   3  18        5.38       21.81      9.08 o
 -19   3  18      459.59      528.00     33.80 o
 -17   3  18      133.13      104.88     21.89 o
 -15   3  18      104.23       83.19     18.25 o
 -13   3  18      580.82      626.62     22.23 o
 -11   3  18      867.00      842.43     25.52 o
  -9   3  18      299.04      322.96     19.04 o
  -7   3  18        3.72        3.95      8.24 o
  -5   3  18      285.35      273.17     22.63 o
  -3   3  18       15.27       22.72     10.27 o
  -1   3  18       50.14       25.74      8.72 o
   1   3  18     1092.27     1060.29     31.36 o
   3   3  18      346.01      319.72     22.58 o
   5   3  18      104.14      112.84     20.75 o
   7   3  18       42.52       54.19     11.17 o
   9   3  18       28.26       34.35      8.77 o
  11   3  18        0.59        2.35     12.99 o
  13   3  18        9.63       21.73     15.16 o
  15   3  18      161.35      143.04     33.97 o
  17   3  18       19.79       10.57     14.27 o
  19   3  18       43.91       38.41     19.18 o
  21   3  18        1.85        3.77     11.88 o
 -26   4  18      194.76      175.80     71.35 o
 -24   4  18       41.98       25.28     17.07 o
 -22   4  18       50.38       45.50     19.72 o
 -20   4  18      137.19       73.84     34.24 o
 -18   4  18      198.67      162.86     32.58 o
 -16   4  18      219.54      219.58     18.52 o
 -14   4  18       33.04       55.66     11.45 o
 -12   4  18      229.00      208.65     19.75 o
 -10   4  18      311.49      311.67     21.47 o
  -8   4  18      655.77      693.95     20.66 o
  -6   4  18      260.87      216.52     23.28 o
  -4   4  18     1078.87     1106.92     29.33 o
  -2   4  18      259.22      212.35     37.91 o
   0   4  18      224.46      249.03     20.40 o
   2   4  18        8.91        9.15      8.03 o
   4   4  18      492.40      557.44     27.54 o
   6   4  18       53.69       74.34     16.07 o
   8   4  18       31.50       54.78     17.96 o
  10   4  18        1.38       15.30     11.41 o
  12   4  18      149.65      150.08     38.40 o
  14   4  18       68.45       56.88     16.61 o
  16   4  18      154.19      102.39     32.70 o
  18   4  18       44.15       20.33     14.01 o
  20   4  18       20.35       18.41     13.43 o
 -25   5  18       34.90       26.77     14.01 o
 -23   5  18       38.23       34.33     19.28 o
 -21   5  18       63.24       65.29     20.90 o
 -19   5  18      380.08      381.64     36.98 o
 -17   5  18       48.69       38.91     14.67 o
 -15   5  18       71.45       68.51     11.93 o
 -13   5  18       35.95       27.46      9.05 o
 -11   5  18      342.26      322.26     25.96 o
  -9   5  18      345.73      352.23     22.59 o
  -7   5  18       60.56       42.85     12.71 o
  -5   5  18      385.46      430.21     28.32 o
  -3   5  18      300.26      344.47     19.86 o
  -1   5  18        0.20       14.40      8.15 o
   1   5  18        0.27        1.76      7.47 o
   3   5  18      304.81      304.45     30.63 o
   5   5  18        1.03        2.46     13.36 o
   7   5  18       31.81       18.72     11.11 o
   9   5  18      229.15      212.54     48.28 o
  11   5  18        0.95        7.41      9.97 o
  13   5  18        1.35       10.81     11.92 o
  15   5  18       33.13       36.68     20.05 o
  17   5  18        9.60        6.87     11.39 o
 -22   6  18       12.49       22.20     14.29 o
 -20   6  18       54.46       30.00     17.74 o
 -18   6  18        0.09        4.37     15.16 o
 -16   6  18        5.00       12.40      8.14 o
 -14   6  18       30.59       22.19     11.60 o
 -12   6  18        0.36        6.55     10.32 o
 -10   6  18      118.02      101.93     22.04 o
  -8   6  18       20.50       18.71      8.51 o
  -6   6  18      138.94      145.60     27.45 o
  -4   6  18      336.20      307.55     31.98 o
  -2   6  18       60.13       57.72     12.82 o
   0   6  18      251.83      235.20     40.32 o
   2   6  18       39.61       39.84     17.74 o
   4   6  18      249.42      217.73     49.11 o
   6   6  18        0.13        7.11      6.95 o
   8   6  18        0.60        6.28     10.23 o
  10   6  18        1.74        6.20     12.99 o
  12   6  18        1.27        9.10     12.84 o
  14   6  18       19.44       13.55     12.32 o
 -17   7  18       28.66       19.49     12.15 o
 -15   7  18        3.67       16.01     11.13 o
 -13   7  18      136.76      158.33     34.19 o
 -11   7  18       95.19       87.30     18.45 o
  -9   7  18       88.92       72.54     22.87 o
  -7   7  18      130.89      139.64     31.46 o
  -5   7  18       11.05       12.37      6.69 o
  -3   7  18       84.44       85.12     17.16 o
  -1   7  18       35.45       30.19     13.02 o
   1   7  18       68.96       68.52     15.20 o
   3   7  18      479.48      589.41     38.95 o
   5   7  18       86.99       51.82     24.97 o
   7   7  18       63.13       42.26     19.39 o
   9   7  18      163.23      182.45     45.88 o
  11   7  18        1.53       -3.52     13.23 o
  -8   8  18        5.36        8.15     11.60 o
  -6   8  18      137.73      141.52     34.53 o
  -4   8  18      107.14       88.44     26.74 o
  -2   8  18        4.34        7.87     12.55 o
   0   8  18        0.43       20.81     17.43 o
   2   8  18       17.39       17.17     11.29 o
 -29   1  19      202.15      167.49     43.39 o
 -27   1  19        8.77       17.92      7.31 o
 -25   1  19      438.16      427.50     29.82 o
 -23   1  19       59.83       63.29     17.24 o
 -21   1  19       73.25       95.29     23.75 o
 -19   1  19      755.43      744.67     26.14 o
 -17   1  19       29.86        9.82     11.47 o
 -15   1  19      550.37      529.50     25.38 o
 -13   1  19       54.44       79.35     13.82 o
 -11   1  19      465.64      425.18     21.99 o
  -9   1  19     1313.47     1278.92     29.61 o
  -7   1  19       70.10       70.22     11.18 o
  -5   1  19     4234.49     4636.08     49.29 o
  -3   1  19     3746.27     3870.47     57.95 o
  -1   1  19       46.64       67.91     13.83 o
   1   1  19     2670.43     2833.38     74.29 o
   3   1  19     3911.93     4248.40    134.41 o
   5   1  19      436.83      487.76     29.82 o
   7   1  19       54.38       30.84      9.68 o
   9   1  19     1822.30     2076.88     52.24 o
  11   1  19        0.75       -1.20      8.66 o
  13   1  19       29.38       11.92     13.71 o
  15   1  19        8.85       15.08     11.88 o
  17   1  19       48.08       79.28     36.23 o
  19   1  19        0.02       10.49     13.32 o
  21   1  19       86.10       88.99     27.16 o
  23   1  19        1.16       16.80     12.35 o
 -28   2  19       23.77       36.91     15.59 o
 -26   2  19        1.68       15.34     11.59 o
 -24   2  19       98.43       89.87     19.76 o
 -22   2  19        7.39        9.85     10.59 o
 -20   2  19       18.20       13.91     12.12 o
 -18   2  19       18.39       15.46      9.39 o
 -16   2  19       76.40       80.58     17.46 o
 -14   2  19        6.36        9.29      7.46 o
 -12   2  19      128.56      103.73     20.00 o
 -10   2  19       97.97      102.68     19.52 o
  -8   2  19      190.85      175.92     20.39 o
  -6   2  19       94.43       73.93     16.51 o
  -4   2  19     1048.17      996.53     36.54 o
  -2   2  19       10.13       10.17     10.39 o
   0   2  19      141.36      115.23     27.31 o
   2   2  19       41.86       15.69      8.63 o
   4   2  19      152.68      134.12     28.38 o
   6   2  19       82.91       69.72     21.65 o
   8   2  19        0.42        4.96      9.18 o
  10   2  19      107.16      105.57     22.37 o
  12   2  19      634.40      621.80     37.73 o
  14   2  19        0.49       11.52      6.30 o
  16   2  19        1.26        8.49      9.93 o
  18   2  19        3.30       15.84     12.54 o
  20   2  19        1.23       10.14      9.19 o
  22   2  19       57.66       40.02     21.93 o
 -27   3  19      144.97      128.20     39.34 o
 -25   3  19        6.10        0.06     17.23 o
 -23   3  19        7.73       11.69     10.10 o
 -21   3  19        2.12       12.31     10.06 o
 -19   3  19      540.61      479.31     27.56 o
 -17   3  19       30.55       54.28     14.44 o
 -15   3  19      564.98      649.88     25.90 o
 -13   3  19      168.61      202.45     19.56 o
 -11   3  19       23.86       28.38      8.91 o
  -9   3  19     1854.35     1871.28     32.02 o
  -7   3  19        2.18        5.37      5.73 o
  -5   3  19      707.27      744.71     22.89 o
  -3   3  19      319.93      301.37     15.85 o
  -1   3  19       14.39        6.25      6.00 o
   1   3  19     1020.00     1056.86     36.19 o
   3   3  19      518.87      475.81     22.89 o
   5   3  19      633.43      638.53     28.12 o
   7   3  19       43.76       45.89     13.93 o
   9   3  19      121.23      121.10     33.65 o
  11   3  19      367.32      414.60     40.94 o
  13   3  19       14.51       11.66     11.75 o
  15   3  19       43.54       14.98     13.21 o
  17   3  19      120.27       61.96     36.06 o
  19   3  19       74.03       60.97     30.85 o
  21   3  19       40.91       35.63     16.16 o
 -26   4  19        0.71       11.87     15.40 o
 -24   4  19        6.55       -7.30     14.98 o
 -22   4  19       30.90       31.71     13.92 o
 -20   4  19       27.31       37.75     21.19 o
 -18   4  19      141.19      122.35     25.90 o
 -16   4  19       15.85       15.86     10.13 o
 -14   4  19       86.15       95.47     18.04 o
 -12   4  19        7.09       13.34      8.00 o
 -10   4  19      169.71      123.20     22.01 o
  -8   4  19       34.95       60.10     11.81 o
  -6   4  19      519.18      561.10     20.06 o
  -4   4  19       14.42       16.44      8.90 o
  -2   4  19        2.78        5.25      7.37 o
   0   4  19       49.67       48.92     13.28 o
   2   4  19       56.44       63.15     11.25 o
   4   4  19      192.05      136.62     25.44 o
   6   4  19       17.01       18.72     12.93 o
   8   4  19        9.44       15.50      9.49 o
  10   4  19       50.88       29.57     15.72 o
  12   4  19      133.66      113.00     28.61 o
  14   4  19        4.87        1.84      8.63 o
  16   4  19        3.88       20.43     11.94 o
  18   4  19        0.53       16.85     14.92 o
 -23   5  19        0.25        4.37     13.81 o
 -21   5  19        0.56       23.54     14.43 o
 -19   5  19      320.80      270.79     59.55 o
 -17   5  19      161.46      239.93     24.10 o
 -15   5  19      314.26      321.41     31.29 o
 -13   5  19       57.01       61.61     12.82 o
 -11   5  19       20.67       22.31      9.08 o
  -9   5  19      234.65      195.04     34.28 o
  -7   5  19        0.10        6.64      9.28 o
  -5   5  19      158.29      139.63     21.91 o
  -3   5  19       39.79       40.69     13.50 o
  -1   5  19       60.75       58.61     13.72 o
   1   5  19      122.36      104.43     17.70 o
   3   5  19       58.05       50.06     10.69 o
   5   5  19        9.77       16.95      9.18 o
   7   5  19       25.74       15.77     10.91 o
   9   5  19       23.47        6.28     11.67 o
  11   5  19       25.11       13.76      9.31 o
  13   5  19        3.64        8.54      7.96 o
  15   5  19       17.87       31.58     14.67 o
  17   5  19       22.05       35.33     13.93 o
 -20   6  19       11.83       15.83     17.03 o
 -18   6  19      147.51      139.22     40.48 o
 -16   6  19       44.12       66.18     16.74 o
 -14   6  19       13.05       13.51     10.57 o
 -12   6  19      366.79      379.08     26.21 o
 -10   6  19      538.56      672.56     29.94 o
  -8   6  19       50.18       41.85     10.60 o
  -6   6  19      125.51       97.28     19.53 o
  -4   6  19      115.25       90.89     20.71 o
  -2   6  19       83.51      110.55     20.27 o
   0   6  19        5.15        7.69      7.77 o
   2   6  19       20.36       11.66      7.93 o
   4   6  19      152.10      154.86     32.11 o
   6   6  19       13.78       11.72     12.01 o
   8   6  19       71.70       53.21     19.10 o
  10   6  19      271.83      237.51     72.72 o
  12   6  19      138.00      125.40     37.46 o
  14   6  19       79.43       77.64     45.16 o
 -15   7  19        0.09       12.03      7.36 o
 -13   7  19       26.43       14.12     10.27 o
 -11   7  19        1.37       16.78      7.98 o
  -9   7  19       35.39       22.28     15.85 o
  -7   7  19       88.64       65.07     15.68 o
  -5   7  19      366.78      469.09     40.90 o
  -3   7  19      179.60      175.66     39.06 o
  -1   7  19       15.48       25.36      9.68 o
   1   7  19        9.22       19.88     10.77 o
   3   7  19       25.25       31.34     12.19 o
   5   7  19       22.11       17.31     13.26 o
   7   7  19       13.00       17.94      9.78 o
   9   7  19        4.22       -8.21     19.63 o
 -28   0  20      106.14       65.85     34.11 o
 -26   0  20       23.63       48.01     17.83 o
 -24   0  20      375.43      314.76    102.96 o
 -22   0  20      620.79      606.48     40.83 o
 -20   0  20      410.31      381.89     37.79 o
 -18   0  20      994.99      977.78     50.51 o
 -16   0  20       61.63       79.82     21.25 o
 -14   0  20        2.20       -0.44     10.08 o
 -12   0  20     2393.24     2474.44     51.45 o
 -10   0  20     3502.91     4057.34     82.78 o
  -8   0  20        6.78       16.78     15.37 o
  -6   0  20      208.35      224.58     43.17 o
  -4   0  20     1426.08     1475.42    110.12 o
  -2   0  20     1064.99     1061.81     62.34 o
   0   0  20     4931.73     5642.04    141.47 o
   2   0  20      127.27      103.38     31.44 o
   4   0  20      578.57      562.18     49.33 o
   6   0  20     1088.95     1307.82     54.23 o
   8   0  20      100.08       65.26     26.28 o
  10   0  20      837.83     1003.71     40.00 o
  12   0  20      317.79      284.49     48.14 o
  14   0  20       52.37       40.81     30.87 o
  16   0  20      362.64      374.92     50.14 o
  18   0  20      318.49      328.05    192.09 o
  20   0  20        1.35       22.40     23.99 o
  22   0  20        8.55        1.04     32.33 o
 -29   1  20        0.14       18.81      9.13 o
 -27   1  20       35.02       21.91     12.98 o
 -25   1  20        0.07        1.54     11.58 o
 -23   1  20      544.77      639.60     36.66 o
 -21   1  20        0.09       17.91      9.37 o
 -19   1  20        1.76        3.88      9.26 o
 -17   1  20       43.33       50.74     19.47 o
 -15   1  20       23.47       29.44      9.09 o
 -13   1  20       38.51       22.13      9.51 o
 -11   1  20      290.71      257.75     25.69 o
  -9   1  20       59.82       30.25      8.61 o
  -7   1  20       37.67       47.03     11.55 o
  -5   1  20        0.36       -8.40     13.06 o
  -3   1  20      547.83      432.48     18.97 o
  -1   1  20        2.11       -2.94     10.81 o
   1   1  20      162.14      222.30     44.75 o
   3   1  20      236.37      215.33     42.12 o
   5   1  20      903.48      956.49     34.61 o
   7   1  20        1.23        7.78     10.72 o
   9   1  20       49.00       24.63     12.82 o
  11   1  20       84.65       88.67     27.37 o
  13   1  20      151.43      139.11     52.22 o
  15   1  20       37.20       33.04     21.58 o
  17   1  20       22.63       28.43     12.06 o
  19   1  20       46.57       41.81     22.33 o
  21   1  20       27.11       12.25     12.66 o
 -28   2  20        2.83       10.54     14.73 o
 -26   2  20       37.32       49.86     20.09 o
 -24   2  20        7.44       23.27      8.94 o
 -22   2  20       18.06       15.90     11.30 o
 -20   2  20      373.99      317.91     57.60 o
 -18   2  20       45.04       18.57      8.80 o
 -16   2  20      176.63      171.75     19.13 o
 -14   2  20      678.90      755.19     22.10 o
 -12   2  20      161.10      170.85     14.36 o
 -10   2  20       46.42       39.82     12.61 o
  -8   2  20     1280.89     1367.24     33.91 o
  -6   2  20      971.17      922.13     28.69 o
  -4   2  20      437.88      436.72     19.11 o
  -2   2  20       40.51       51.37     14.68 o
   0   2  20     1778.53     1903.65     42.28 o
   2   2  20        6.35       16.38     10.63 o
   4   2  20      271.00      202.90     49.94 o
   6   2  20       20.23       19.94     10.99 o
   8   2  20      189.98      140.38     31.23 o
  10   2  20       31.49       37.64     16.70 o
  12   2  20       10.32        3.95     12.90 o
  14   2  20        4.24       16.32      8.88 o
  16   2  20       71.05       41.74     17.22 o
  18   2  20       20.87        9.69     14.46 o
  20   2  20       43.30       36.91     21.32 o
 -27   3  20      134.36      136.80     33.56 o
 -25   3  20       25.84       22.63     13.84 o
 -23   3  20      205.02      262.12     26.53 o
 -21   3  20       34.93       22.04     11.14 o
 -19   3  20        0.05       11.07     11.17 o
 -17   3  20      128.27      128.77     29.01 o
 -15   3  20       13.72        8.34      9.38 o
 -13   3  20      103.47      126.26     18.86 o
 -11   3  20      344.98      311.89     26.78 o
  -9   3  20      174.98      159.93     28.60 o
  -7   3  20      335.20      393.73     19.14 o
  -5   3  20        6.93       18.15      7.55 o
  -3   3  20      612.29      541.12     22.14 o
  -1   3  20      332.05      394.53     19.74 o
   1   3  20       16.02       21.85      8.98 o
   3   3  20      436.87      408.52     19.76 o
   5   3  20        4.31       -6.79     11.05 o
   7   3  20      615.63      691.60     41.89 o
   9   3  20       45.67        5.18     14.17 o
  11   3  20        6.39       15.45     10.37 o
  13   3  20      222.07      217.29     71.59 o
  15   3  20       46.48       49.97     19.83 o
  17   3  20        3.69       26.31     18.13 o
  19   3  20        8.03        7.93     13.47 o
 -24   4  20        6.66       24.95     16.66 o
 -22   4  20       21.03       21.11     16.39 o
 -20   4  20      250.93      242.48     66.87 o
 -18   4  20       44.69       47.20     15.33 o
 -16   4  20      188.61      204.00     25.41 o
 -14   4  20       61.88       54.27     13.08 o
 -12   4  20      140.09      145.27     25.89 o
 -10   4  20      467.23      457.12     21.32 o
  -8   4  20      881.32      995.47     26.94 o
  -6   4  20       31.55       23.54      9.03 o
  -4   4  20      134.29      125.68     18.97 o
  -2   4  20      221.03      267.58     29.17 o
   0   4  20        5.06       12.02      9.14 o
   2   4  20        4.17        9.78      8.19 o
   4   4  20      114.90      130.84     27.60 o
   6   4  20      302.25      364.45     31.41 o
   8   4  20       23.90       30.23     14.92 o
  10   4  20      116.30       93.09     31.71 o
  12   4  20        8.65       16.75     12.91 o
  14   4  20        0.49       12.11     13.57 o
  16   4  20        5.52        0.48     15.18 o
  18   4  20        2.97       16.94     13.60 o
 -23   5  20       35.87       16.05     20.79 o
 -21   5  20       60.74       35.19     18.23 o
 -19   5  20        4.10       16.90     13.18 o
 -17   5  20      197.69      161.92     37.74 o
 -15   5  20       30.71       30.89      9.81 o
 -13   5  20       60.76       41.82     11.48 o
 -11   5  20      298.00      287.34     28.24 o
  -9   5  20      470.88      528.47     28.94 o
  -7   5  20       10.39        8.92      7.88 o
  -5   5  20      385.27      387.80     31.20 o
  -3   5  20      722.22      796.29     32.31 o
  -1   5  20       72.04       51.95     12.12 o
   1   5  20       62.61       52.82     13.08 o
   3   5  20        0.00        6.48      8.58 o
   5   5  20        8.29       16.64     10.36 o
   7   5  20        1.37       10.01     11.83 o
   9   5  20        3.39       15.57      9.44 o
  11   5  20       78.64       82.52     28.95 o
  13   5  20        0.98       17.08     10.06 o
  15   5  20       12.84       24.27     15.86 o
 -18   6  20        2.24       10.46     10.85 o
 -16   6  20       26.09       26.36     14.58 o
 -14   6  20       15.87       32.06     13.16 o
 -12   6  20       44.61       27.06     14.36 o
 -10   6  20        8.71        7.10     11.07 o
  -8   6  20       23.73       23.14      8.10 o
  -6   6  20      130.06      151.72     27.37 o
  -4   6  20      517.14      610.95     30.72 o
  -2   6  20       21.32       25.79      8.85 o
   0   6  20        8.82       10.06     10.14 o
   2   6  20        0.09       15.50     13.76 o
   4   6  20       43.26       52.19     15.98 o
   6   6  20      206.70      180.59     41.04 o
   8   6  20      108.86       84.91     28.19 o
  10   6  20       48.97       37.24     15.82 o
  12   6  20       10.52       10.37     12.88 o
 -13   7  20        8.77       21.18     10.52 o
 -11   7  20      186.36      138.60     30.60 o
  -9   7  20      596.51      666.01     31.57 o
  -7   7  20       86.89       71.12     15.97 o
  -5   7  20       22.91       24.50      9.69 o
  -3   7  20        0.86       11.99      8.70 o
  -1   7  20        0.33       10.19      9.34 o
   1   7  20       55.46       66.37     14.16 o
   3   7  20       29.68       19.60     11.26 o
   5   7  20       47.66       39.02     21.20 o
 -27   1  21        0.33       11.09     11.81 o
 -25   1  21       36.21       16.50     11.74 o
 -23   1  21       81.04       52.88     19.64 o
 -21   1  21        8.09        9.35      7.87 o
 -19   1  21       35.95       20.53     10.62 o
 -17   1  21      276.63      247.70     51.35 o
 -15   1  21      479.10      504.61     19.04 o
 -13   1  21      570.18      644.07     28.05 o
 -11   1  21     2968.39     3087.50     60.53 o
  -9   1  21      340.65      331.10     22.21 o
  -7   1  21      332.56      345.66     26.10 o
  -5   1  21      346.16      307.32     29.46 o
  -3   1  21      252.21      186.20     29.32 o
  -1   1  21     1166.89     1200.10     34.65 o
   1   1  21     2836.75     2801.21     63.08 o
   3   1  21       91.85       95.84     17.29 o
   5   1  21      217.26      175.49     38.47 o
   7   1  21      182.08      135.48     40.15 o
   9   1  21       94.66       58.92     15.76 o
  11   1  21       27.90       28.39     14.78 o
  13   1  21      234.56      195.54     69.50 o
  15   1  21       38.49       31.48     26.06 o
  17   1  21      118.14       71.87     23.24 o
  19   1  21      216.51      207.79     77.48 o
 -26   2  21       73.49       45.37     21.53 o
 -24   2  21       87.25       57.21     18.40 o
 -22   2  21       29.08       38.05     15.31 o
 -20   2  21       15.78       27.25     12.62 o
 -18   2  21        0.78       14.62     10.92 o
 -16   2  21      276.16      333.81     21.91 o
 -14   2  21       34.56       20.51      8.06 o
 -12   2  21      150.70      131.24     28.37 o
 -10   2  21       49.60       18.09     12.90 o
  -8   2  21       94.06       94.04     20.64 o
  -6   2  21      194.78      193.53     35.00 o
  -4   2  21       28.08       14.88     10.85 o
  -2   2  21      484.39      526.58     30.72 o
   0   2  21      294.90      314.25     26.65 o
   2   2  21       41.13       37.82     12.79 o
   4   2  21      142.13      141.91     29.65 o
   6   2  21       20.44       12.16      6.63 o
   8   2  21       38.25       29.91     13.51 o
  10   2  21       63.83       50.88     18.39 o
  12   2  21       56.46       57.02     18.27 o
  14   2  21        9.83       22.83     14.43 o
  16   2  21        7.30       10.91     13.97 o
  18   2  21       52.92       41.44     22.56 o
 -25   3  21       52.51       53.60     21.30 o
 -23   3  21      155.65      135.43     41.63 o
 -21   3  21        2.97        5.36     12.96 o
 -19   3  21      492.12      548.50     27.55 o
 -17   3  21        1.27       19.93      8.43 o
 -15   3  21       13.63       26.21     10.78 o
 -13   3  21      176.31      147.00     27.37 o
 -11   3  21      356.04      321.63     36.15 o
  -9   3  21      215.96      182.05     31.99 o
  -7   3  21      672.48      697.14     27.24 o
  -5   3  21        0.01       12.61     11.41 o
  -3   3  21       70.94       50.19     11.66 o
  -1   3  21       65.98       51.05     16.61 o
   1   3  21      147.94      120.04     20.68 o
   3   3  21      154.06      156.04     27.32 o
   5   3  21       81.75      127.31     33.28 o
   7   3  21       74.10       68.51     24.08 o
   9   3  21      140.78      110.46     38.65 o
  11   3  21       15.26       21.10     15.04 o
  13   3  21       78.11      103.22     35.49 o
  15   3  21        1.18       18.47     12.61 o
  17   3  21       60.09       37.96     19.04 o
 -24   4  21       33.14       41.53     19.66 o
 -22   4  21      143.27      141.39     39.85 o
 -20   4  21       11.31        6.92     16.52 o
 -18   4  21        0.45        6.21     11.61 o
 -16   4  21      312.20      327.19     40.19 o
 -14   4  21        3.20       14.41      7.58 o
 -12   4  21        0.53        8.26      5.90 o
 -10   4  21       35.64       43.08     10.35 o
  -8   4  21       98.25       87.07     16.71 o
  -6   4  21      192.56      199.80     35.08 o
  -4   4  21      358.93      390.69     19.47 o
  -2   4  21       96.96      107.26     16.07 o
   0   4  21      309.54      395.42     30.26 o
   2   4  21       19.26       15.15      7.24 o
   4   4  21       57.16       62.80     21.10 o
   6   4  21        4.56       -1.13     13.39 o
   8   4  21       98.88       60.80     17.03 o
  10   4  21        1.75       -2.53     14.83 o
  12   4  21       28.24       12.92     13.30 o
  14   4  21       44.97       32.06     14.96 o
  16   4  21       55.26       39.09     18.72 o
 -21   5  21        7.27        6.10     14.02 o
 -19   5  21      443.03      630.44     55.17 o
 -17   5  21       81.64       70.20     23.99 o
 -15   5  21       21.23       18.82      8.88 o
 -13   5  21        0.07        8.83      7.55 o
 -11   5  21        5.16       12.98      7.94 o
  -9   5  21      164.36      131.39     24.66 o
  -7   5  21      101.27       75.55     16.29 o
  -5   5  21      115.66      153.72     25.31 o
  -3   5  21      126.09      169.24     34.44 o
  -1   5  21       33.66       41.87     13.15 o
   1   5  21        0.09        4.33      9.82 o
   3   5  21      164.58      192.69     46.70 o
   5   5  21       21.58       16.31     13.36 o
   7   5  21      177.57      182.30     37.22 o
   9   5  21      190.83      152.79     35.63 o
  11   5  21       43.28       31.53     13.63 o
  13   5  21        7.37        8.49     12.52 o
 -16   6  21        2.97       19.27     10.90 o
 -14   6  21        9.09       25.03     10.44 o
 -12   6  21        8.25       11.57     10.62 o
 -10   6  21       63.51       57.26     13.49 o
  -8   6  21      480.17      460.64     27.25 o
  -6   6  21      121.85       84.75     19.65 o
  -4   6  21       33.18       24.75      8.63 o
  -2   6  21        0.02        6.20      6.76 o
   0   6  21       17.55       15.58      9.57 o
   2   6  21      217.03      239.68     61.68 o
   4   6  21      180.04      144.57     35.07 o
   6   6  21      136.50      105.25     35.74 o
   8   6  21       17.53       20.18      9.80 o
  -9   7  21        3.80       15.11     10.61 o
  -7   7  21        2.49       10.75      9.55 o
  -5   7  21       28.38       42.43     16.13 o
  -3   7  21        2.21        9.34      6.90 o
  -1   7  21        9.68       26.94      9.98 o
   1   7  21       12.06       12.65     10.12 o
 -26   0  22        0.71        1.41     18.58 o
 -24   0  22       18.64       10.50     11.62 o
 -22   0  22      129.61      109.73     34.13 o
 -20   0  22      146.72      164.85     46.21 o
 -18   0  22       39.80       30.10     18.04 o
 -16   0  22       40.55       40.22     20.50 o
 -14   0  22      296.99      311.03     25.89 o
 -12   0  22      197.70      249.16     25.42 o
 -10   0  22       38.64       18.46     14.43 o
  -8   0  22        1.40        2.90     25.98 o
  -6   0  22       78.42       74.05     23.80 o
  -4   0  22        0.10        2.05     10.61 o
  -2   0  22      666.02      673.58     37.27 o
   0   0  22        7.08        1.10     17.91 o
   2   0  22      128.87      161.69     46.11 o
   4   0  22        7.78       27.04     11.55 o
   6   0  22      229.02      235.31     56.36 o
   8   0  22        0.09       15.25      7.98 o
  10   0  22       23.40       31.95     14.75 o
  12   0  22       14.21       20.06     13.67 o
  14   0  22       69.31       31.60     31.95 o
  16   0  22        0.87       19.79     16.96 o
  18   0  22        0.84       14.40     18.77 o
 -27   1  22        2.53       10.74      8.19 o
 -25   1  22        2.31       12.51      8.88 o
 -23   1  22        9.62       18.68     11.81 o
 -21   1  22        0.02        7.56     10.56 o
 -19   1  22       22.62       19.32     10.29 o
 -17   1  22        9.38       14.45     11.19 o
 -15   1  22        5.39       12.08     12.64 o
 -13   1  22       16.62       21.03     13.69 o
 -11   1  22      164.79      104.12     26.45 o
  -9   1  22      200.78      168.14     25.51 o
  -7   1  22       21.94       17.14     10.77 o
  -5   1  22       42.56       35.63     11.55 o
  -3   1  22      637.22      713.66     30.51 o
  -1   1  22       56.27       82.41     16.11 o
   1   1  22       41.06       52.59     15.40 o
   3   1  22       99.86       88.80     23.61 o
   5   1  22        7.50       11.72      7.99 o
   7   1  22       37.29       60.22     18.59 o
   9   1  22      107.15      125.27     34.82 o
  11   1  22        6.12       14.54     15.50 o
  13   1  22        8.55        9.31     12.35 o
  15   1  22       47.69       40.40     21.66 o
  17   1  22       16.94       12.31     13.45 o
 -26   2  22       32.59       37.08     11.69 o
 -24   2  22        4.65       16.32      7.79 o
 -22   2  22       27.98       11.79     11.82 o
 -20   2  22        0.14        9.33      9.25 o
 -18   2  22        0.07        7.29      9.66 o
 -16   2  22      111.11       72.07     17.37 o
 -14   2  22      272.58      244.49     26.15 o
 -12   2  22       10.67        5.18     10.26 o
 -10   2  22      523.26      524.64     24.04 o
  -8   2  22        0.06       -3.19      9.71 o
  -6   2  22       41.68       32.33      9.94 o
  -4   2  22       45.72       48.41     13.66 o
  -2   2  22      164.54      165.86     26.34 o
   0   2  22       42.73       33.11     11.91 o
   2   2  22      154.37      168.90     38.45 o
   4   2  22        5.83       12.05      8.32 o
   6   2  22      562.80      702.26     25.93 o
   8   2  22       31.32       18.31     14.75 o
  10   2  22        5.19        4.62     12.27 o
  12   2  22       73.53       37.83     22.06 o
  14   2  22      107.34       62.60     30.33 o
  16   2  22        0.07        6.21     15.64 o
  18   2  22        2.09       20.80     12.42 o
 -25   3  22       50.18       39.72     17.10 o
 -23   3  22       53.67       37.83     20.07 o
 -21   3  22        1.45        8.13      7.38 o
 -19   3  22       12.40       20.79     10.49 o
 -17   3  22        0.07        8.87      6.36 o
 -15   3  22       15.23        8.26      7.40 o
 -13   3  22       31.06       22.58      9.12 o
 -11   3  22       71.96       76.58     15.21 o
  -9   3  22        4.21       10.23     11.24 o
  -7   3  22      442.45      486.89     29.45 o
  -5   3  22       34.70       28.59     10.20 o
  -3   3  22      496.02      534.86     33.36 o
  -1   3  22        0.36        6.73     11.59 o
   1   3  22      199.68      138.72     28.48 o
   3   3  22      220.50      159.24     37.04 o
   5   3  22       16.27       12.33     11.76 o
   7   3  22       59.63       60.47     23.81 o
   9   3  22      183.01      133.55     41.23 o
  11   3  22      102.54      109.92     31.44 o
  13   3  22        1.02        6.39     11.55 o
  15   3  22        3.06       16.33     12.18 o
 -22   4  22        6.07       27.41     16.90 o
 -20   4  22       40.39       38.28     17.18 o
 -18   4  22      239.55      213.55     43.53 o
 -16   4  22       80.26      109.60     26.53 o
 -14   4  22       26.15       25.00      9.99 o
 -12   4  22        2.24        4.19      5.22 o
 -10   4  22       36.42       21.27      9.17 o
  -8   4  22       41.92       59.85     11.40 o
  -6   4  22      315.23      313.40     39.11 o
  -4   4  22       71.45       57.42     14.92 o
  -2   4  22       76.60       75.16     16.69 o
   0   4  22      365.74      406.74     27.75 o
   2   4  22       92.67       74.42     16.85 o
   4   4  22      361.58      427.68     25.19 o
   6   4  22      186.50      146.62     42.90 o
   8   4  22       29.73       13.30     12.93 o
  10   4  22       29.40       33.05     20.99 o
  12   4  22      169.19      166.50     55.29 o
  14   4  22       30.97       34.03     16.67 o
 -19   5  22       14.78       12.34     15.34 o
 -17   5  22        7.20       16.55     18.82 o
 -15   5  22        0.84        9.14      9.10 o
 -13   5  22        4.14        5.48      7.85 o
 -11   5  22      478.82      534.08     35.15 o
  -9   5  22       19.22       18.13      8.60 o
  -7   5  22       21.63       25.90      9.54 o
  -5   5  22       74.85       75.89     16.34 o
  -3   5  22      144.69      126.93     25.32 o
  -1   5  22        0.43        6.58      8.96 o
   1   5  22        9.61       35.12     14.92 o
   3   5  22       13.47       16.52      7.82 o
   5   5  22       65.33       69.43     22.89 o
   7   5  22       93.44       76.37     26.36 o
   9   5  22      103.30      103.36     26.96 o
  11   5  22        1.72        4.32     11.51 o
 -14   6  22      107.03      102.51     24.49 o
 -12   6  22        7.30       11.41     11.68 o
 -10   6  22       68.04       52.07     13.63 o
  -8   6  22       16.82       14.60      8.20 o
  -6   6  22       90.13       59.71     10.46 o
  -4   6  22        0.17       18.11      8.81 o
  -2   6  22        8.52       25.73     11.85 o
   0   6  22       88.11       87.89     26.23 o
   2   6  22       31.17       29.27     17.17 o
   4   6  22        5.97       19.12     12.12 o
   6   6  22        5.21       10.92     11.56 o
 -25   1  23       19.32       22.24     13.75 o
 -23   1  23       50.33       39.30     15.30 o
 -21   1  23       20.20       34.40     13.74 o
 -19   1  23       28.19       22.07     11.88 o
 -17   1  23        8.31        9.85      9.96 o
 -15   1  23      197.26      208.17     38.84 o
 -13   1  23       44.48       21.47      8.84 o
 -11   1  23        9.43       10.63      8.77 o
  -9   1  23      526.60      509.77     25.16 o
  -7   1  23      288.47      281.88     52.10 o
  -5   1  23      133.52      121.88     20.67 o
  -3   1  23      114.15      108.86     20.94 o
  -1   1  23      667.31      678.72     30.55 o
   1   1  23       82.14       83.70     16.10 o
   3   1  23       23.57       26.95      7.96 o
   5   1  23        0.56       10.16     11.27 o
   7   1  23       93.54       90.56     26.53 o
   9   1  23        0.41       22.90     15.64 o
  11   1  23       26.41       18.21     11.67 o
  13   1  23      114.18      123.77     38.54 o
  15   1  23        9.48       21.51     10.82 o
  17   1  23       34.29       23.70     15.77 o
 -24   2  23        2.67        4.69      9.43 o
 -22   2  23      339.10      442.65     38.19 o
 -20   2  23       34.88       35.43     12.56 o
 -18   2  23        1.22        0.21     13.26 o
 -16   2  23        0.02        0.16     13.31 o
 -14   2  23        2.00       12.82      8.45 o
 -12   2  23      176.07      184.43     36.96 o
 -10   2  23      102.67      105.86     17.68 o
  -8   2  23      716.38      766.73     29.43 o
  -6   2  23      380.36      333.63     22.42 o
  -4   2  23        0.03       -8.64     10.70 o
  -2   2  23       99.67       93.97     21.68 o
   0   2  23      454.73      541.50     23.69 o
   2   2  23       86.57       96.72     22.00 o
   4   2  23      326.34      314.26     45.27 o
   6   2  23       86.18       79.68     22.32 o
   8   2  23        8.94       11.05     11.07 o
  10   2  23        4.96       16.81     13.16 o
  12   2  23        5.36       14.73     12.62 o
  14   2  23       87.16       73.86     31.82 o
  16   2  23       40.63       24.72     12.54 o
 -23   3  23        3.84       11.37     15.22 o
 -21   3  23      108.68       93.10     24.47 o
 -19   3  23        0.60        8.22      9.47 o
 -17   3  23        9.82        7.86      7.85 o
 -15   3  23       88.00      103.70     23.50 o
 -13   3  23      278.10      248.18     38.52 o
 -11   3  23       52.91       36.08     11.60 o
  -9   3  23       92.74       67.60     16.28 o
  -7   3  23       43.66       32.88      8.64 o
  -5   3  23       31.64       39.23     13.58 o
  -3   3  23      175.82      156.54     40.92 o
  -1   3  23       20.81       20.29      9.30 o
   1   3  23     1000.24     1100.51     71.08 o
   3   3  23      108.38       72.68     15.75 o
   5   3  23        5.82       19.17     11.93 o
   7   3  23       13.14        9.80      8.41 o
   9   3  23        0.02        6.34     12.99 o
  11   3  23      197.28      181.83     57.31 o
  13   3  23       36.69       33.66     16.84 o
  15   3  23        0.06       13.08     26.30 o
 -20   4  23       68.56       70.26     26.99 o
 -18   4  23       41.87       37.16     13.89 o
 -16   4  23        9.71       32.76     12.32 o
 -14   4  23        1.62        9.49      6.39 o
 -12   4  23       43.17       58.43     12.40 o
 -10   4  23      738.98      818.82     51.74 o
  -8   4  23        0.13       18.33      8.48 o
  -6   4  23       63.75       72.36     16.33 o
  -4   4  23       15.74       15.81      7.22 o
  -2   4  23       15.49       16.97      7.01 o
   0   4  23       82.47       68.94     15.90 o
   2   4  23       33.93       34.33     18.39 o
   4   4  23        0.03       -6.81     12.90 o
   6   4  23        7.01       16.58     13.78 o
   8   4  23       11.69       20.94     18.29 o
  10   4  23       67.67       78.95     33.74 o
  12   4  23        6.95       29.15     15.20 o
 -17   5  23        4.88       20.27     15.44 o
 -15   5  23       69.24       51.93     25.74 o
 -13   5  23       84.69       48.20     15.60 o
 -11   5  23       95.90       62.69     12.87 o
  -9   5  23       22.79       14.44      8.97 o
  -7   5  23       21.69       23.74      7.55 o
  -5   5  23      164.64      158.74     38.78 o
  -3   5  23       49.46       45.38     13.66 o
  -1   5  23        4.22       16.25      7.95 o
   1   5  23      833.54     1037.62     44.91 o
   3   5  23       51.94       45.97     17.05 o
   5   5  23       25.38       21.73     13.38 o
   7   5  23       62.76       50.19     18.87 o
   9   5  23        8.36        5.05     11.49 o
 -12   6  23       77.18       78.61     21.35 o
 -10   6  23       58.70       27.77     13.00 o
  -8   6  23       60.85       53.32     17.03 o
  -6   6  23        0.51       11.42      6.38 o
  -4   6  23       55.67       50.56     19.51 o
  -2   6  23       97.35       77.24     22.44 o
   0   6  23       74.17       58.16     19.63 o
   2   6  23        6.48       17.84     10.79 o
 -24   0  24       16.82       20.53     17.55 o
 -22   0  24      199.45      157.58     74.69 o
 -20   0  24      814.30      948.34     77.87 o
 -18   0  24      201.01      177.03     54.65 o
 -16   0  24       19.97       33.91     15.89 o
 -14   0  24      256.50      306.61    101.85 o
 -12   0  24        0.90        5.32      9.87 o
 -10   0  24      318.48      390.57     41.74 o
  -8   0  24     1030.91     1114.32     45.81 o
  -6   0  24     1393.88     1730.22     69.35 o
  -4   0  24      490.08      492.81     39.63 o
  -2   0  24      696.92      728.79     42.47 o
   0   0  24       54.20       77.59     27.60 o
   2   0  24        4.93        8.91     12.70 o
   4   0  24      322.54      364.56     52.75 o
   6   0  24        8.09       19.22     16.55 o
   8   0  24       77.24       82.73     28.44 o
  10   0  24       56.39       54.11     16.21 o
  12   0  24       59.87       39.89     19.23 o
  14   0  24      211.42      169.81    160.51 o
 -23   1  24       67.87       69.97     22.67 o
 -21   1  24       67.26       55.04     17.45 o
 -19   1  24       30.76       44.34     18.54 o
 -17   1  24        1.26        3.89      9.92 o
 -15   1  24       14.32       15.62     13.47 o
 -13   1  24       26.12       35.98     12.23 o
 -11   1  24        0.27        5.08      8.45 o
  -9   1  24        1.96       11.78      8.01 o
  -7   1  24       25.23       37.73     12.89 o
  -5   1  24      318.62      301.09     29.83 o
  -3   1  24        0.58       12.20     13.89 o
  -1   1  24       38.40       37.95     12.08 o
   1   1  24       11.54        8.30      9.20 o
   3   1  24       16.28       23.94      8.63 o
   5   1  24       93.66      103.08     25.70 o
   7   1  24      215.95      238.29     23.19 o
   9   1  24       24.86       20.60     12.88 o
  11   1  24       21.31       24.19     11.00 o
  13   1  24       18.52       12.20     16.66 o
  15   1  24       12.47       24.00     13.75 o
 -22   2  24       61.01       48.87     19.66 o
 -20   2  24        9.55       10.72      9.56 o
 -18   2  24       16.50       11.97      6.36 o
 -16   2  24        1.01        1.87     11.19 o
 -14   2  24      184.93      168.83     25.35 o
 -12   2  24      114.67      102.76     26.99 o
 -10   2  24       16.89       13.90      9.96 o
  -8   2  24       12.00        8.91      8.83 o
  -6   2  24       32.59       24.31     10.66 o
  -4   2  24       45.46       35.66     10.27 o
  -2   2  24      119.00       90.36     21.42 o
   0   2  24       27.69       15.05     10.10 o
   2   2  24      257.80      218.09     44.44 o
   4   2  24        4.09       -1.43     12.27 o
   6   2  24        0.01       17.81     13.88 o
   8   2  24        9.96       14.61     12.25 o
  10   2  24       16.97       21.90     14.41 o
  12   2  24       50.88       55.45     26.59 o
  14   2  24       18.25       12.21     15.10 o
 -21   3  24       15.93       23.26     10.99 o
 -19   3  24      108.07       86.94     22.26 o
 -17   3  24       63.58       51.94     16.75 o
 -15   3  24       38.03       36.80     15.91 o
 -13   3  24        7.06       13.89      8.92 o
 -11   3  24      416.25      442.02     25.00 o
  -9   3  24      259.34      250.70     51.12 o
  -7   3  24        0.14       13.07      7.66 o
  -5   3  24      383.76      410.34     29.94 o
  -3   3  24       75.43       60.38     18.34 o
  -1   3  24       11.53        8.99      9.03 o
   1   3  24        6.46        7.68      6.81 o
   3   3  24        0.10       24.81     12.63 o
   5   3  24        0.51        6.22     10.00 o
   7   3  24      101.41       76.75     26.23 o
   9   3  24       11.46       27.88     13.01 o
  11   3  24        0.81       10.61     14.81 o
 -18   4  24       53.38       37.37     13.00 o
 -16   4  24       98.86       82.86     28.53 o
 -14   4  24        5.53       13.10     10.61 o
 -12   4  24        0.02        1.27      7.76 o
 -10   4  24       22.67       11.80     10.57 o
  -8   4  24       53.91       45.61     13.97 o
  -6   4  24        7.06       11.80      7.46 o
  -4   4  24      167.47      177.38     39.34 o
  -2   4  24      304.40      352.14     32.64 o
   0   4  24       73.44       61.54     14.61 o
   2   4  24      160.03      145.94     35.04 o
   4   4  24       24.00       10.28     13.47 o
   6   4  24        9.87       14.71     12.97 o
   8   4  24       13.92       17.60     15.68 o
  10   4  24        0.01       15.17      8.58 o
 -15   5  24        6.05       10.41     13.28 o
 -13   5  24       79.89       71.16     16.51 o
 -11   5  24        4.16       17.72      6.93 o
  -9   5  24      212.54      183.56     44.12 o
  -7   5  24       34.91       31.12     11.68 o
  -5   5  24       68.77       55.32     13.46 o
  -3   5  24       73.54       62.22     17.82 o
  -1   5  24      246.30      195.32     58.59 o
   1   5  24       50.40       39.54     14.10 o
   3   5  24        8.14       16.49     11.85 o
   5   5  24       18.72       23.56     11.00 o
 -21   1  25        0.76       13.45     11.74 o
 -19   1  25      101.96       61.72     14.49 o
 -17   1  25       14.87       19.08     11.77 o
 -15   1  25       27.67       36.02     17.33 o
 -13   1  25        2.49       14.89      9.39 o
 -11   1  25        0.43        5.82      7.02 o
  -9   1  25        1.04        8.86     11.58 o
  -7   1  25       49.16       40.10     12.31 o
  -5   1  25      740.20      793.12     42.85 o
  -3   1  25      706.99      892.99     32.43 o
  -1   1  25      184.56      146.51     30.78 o
   1   1  25      125.31      157.53     33.87 o
   3   1  25       56.89       42.15     15.48 o
   5   1  25      141.09       85.85     25.74 o
   7   1  25        3.99        8.93     12.07 o
   9   1  25      101.95       89.21     25.33 o
  11   1  25      110.88      107.04     34.91 o
  13   1  25       55.41       34.51     29.88 o
 -20   2  25        5.49       19.16     10.28 o
 -18   2  25        5.44       13.29      9.02 o
 -16   2  25        0.00       18.53      9.74 o
 -14   2  25        1.17        2.25     10.48 o
 -12   2  25      218.20      200.22     36.27 o
 -10   2  25       35.97       24.49     11.52 o
  -8   2  25       47.27       35.05     13.68 o
  -6   2  25       95.59       64.76     15.56 o
  -4   2  25       78.33       59.07     16.05 o
  -2   2  25      129.16      110.15     22.42 o
   0   2  25       10.20        9.99      8.76 o
   2   2  25        1.73       16.20      8.90 o
   4   2  25       37.57       43.00     14.63 o
   6   2  25        4.72       29.95     17.78 o
   8   2  25      134.55       87.50     33.20 o
  10   2  25       83.47       79.99     26.66 o
  12   2  25      132.54      124.45     48.55 o
 -19   3  25        2.73       14.85     12.22 o
 -17   3  25       55.79       53.08     22.13 o
 -15   3  25      139.45      103.40     26.68 o
 -13   3  25       27.20       20.46     11.59 o
 -11   3  25       90.13       64.61     15.77 o
  -9   3  25        1.22        2.30      8.01 o
  -7   3  25      187.10      181.83     32.11 o
  -5   3  25        1.17        4.63      9.32 o
  -3   3  25        3.60       11.89     10.25 o
  -1   3  25       48.24       28.08     12.38 o
   1   3  25      109.33      116.82     25.02 o
   3   3  25        4.39        3.34     15.72 o
   5   3  25        2.21        6.11     11.46 o
   7   3  25       76.32       61.09     21.79 o
   9   3  25        1.53        3.09     10.98 o
 -16   4  25        7.27        5.34      9.61 o
 -14   4  25       10.48       16.68     12.37 o
 -12   4  25      111.01      103.62     23.29 o
 -10   4  25        0.71       20.85     10.77 o
  -8   4  25       18.93       22.35      9.82 o
  -6   4  25        0.12        5.34      8.91 o
  -4   4  25       93.95       74.95     23.07 o
  -2   4  25       61.82       52.09     15.82 o
   0   4  25      207.50      182.83     52.00 o
   2   4  25        1.61       14.31     14.86 o
   4   4  25       31.44       33.60     21.47 o
   6   4  25        0.04        8.21     15.64 o
 -11   5  25       46.05       31.39     10.70 o
  -9   5  25        5.41       22.57      9.25 o
  -7   5  25       55.14       62.38     19.52 o
  -5   5  25       13.68       16.39      8.16 o
  -3   5  25        3.91       10.90     14.87 o
  -1   5  25      130.60      145.14     32.81 o
   1   5  25        0.02        3.55     14.36 o
 -20   0  26        2.04       13.62     15.52 o
 -18   0  26      191.58      161.85     59.36 o
 -16   0  26       28.70       26.98     18.80 o
 -14   0  26      538.26      512.17     66.38 o
 -12   0  26       19.03        7.72     10.36 o
 -10   0  26      340.24      363.34     38.57 o
  -8   0  26       22.89       26.35     16.90 o
  -6   0  26        4.62        5.74     10.34 o
  -4   0  26      537.79      602.01     57.32 o
  -2   0  26      752.03      823.65     71.15 o
   0   0  26        3.06        2.26     15.92 o
   2   0  26       83.74      100.08     35.27 o
   4   0  26        4.28       10.43     14.07 o
   6   0  26       18.44       39.41     16.49 o
   8   0  26      139.29       93.69     68.03 o
  10   0  26      307.84      183.80    183.69 o
 -19   1  26        1.95       10.68      8.19 o
 -17   1  26       33.38       35.48     15.25 o
 -15   1  26       32.74       31.40     14.21 o
 -13   1  26       70.56       70.50     21.56 o
 -11   1  26      110.33       88.63     21.78 o
  -9   1  26        1.36        6.23      8.07 o
  -7   1  26       36.73       35.16     10.94 o
  -5   1  26        9.73       10.47      9.52 o
  -3   1  26        1.65        2.94     10.64 o
  -1   1  26      104.82      116.24     22.37 o
   1   1  26      132.14      127.57     29.07 o
   3   1  26        5.38        9.98      7.98 o
   5   1  26        0.51        6.96      8.15 o
   7   1  26       15.49       29.66     14.31 o
   9   1  26        0.72       17.77     12.36 o
  11   1  26       33.03       62.51     39.20 o
 -18   2  26        0.06        7.65     11.41 o
 -16   2  26       48.07       39.40     15.68 o
 -14   2  26        7.35       22.19     10.86 o
 -12   2  26       88.99       60.69     18.17 o
 -10   2  26        0.73       10.91      9.33 o
  -8   2  26       10.99       10.92     10.09 o
  -6   2  26       21.72       17.70     10.07 o
  -4   2  26       57.60       66.63     13.58 o
  -2   2  26      268.59      305.95     34.22 o
   0   2  26       78.88       82.09     22.78 o
   2   2  26      127.32      129.07     33.82 o
   4   2  26        0.18       12.63      9.91 o
   6   2  26       12.79        6.76     10.33 o
   8   2  26       59.63       55.31     16.43 o
 -17   3  26        8.42       13.32     11.92 o
 -15   3  26      176.37      155.36     38.61 o
 -13   3  26       12.22       13.62     12.01 o
 -11   3  26      219.36      205.66     37.68 o
  -9   3  26       48.50       36.96     13.77 o
  -7   3  26        1.71        8.68     10.24 o
  -5   3  26        5.32       15.39     12.91 o
  -3   3  26      303.37      336.93     51.68 o
  -1   3  26        5.12       12.39      9.76 o
   1   3  26      204.33      166.60     43.40 o
   3   3  26       18.38        2.67     15.17 o
   5   3  26        3.66        9.04     13.46 o
   7   3  26        4.67       13.77     11.69 o
 -14   4  26      117.95      121.03     64.46 o
 -12   4  26       89.13       64.24     15.82 o
 -10   4  26       74.18       58.35     13.74 o
  -8   4  26        4.30       18.88      8.59 o
  -6   4  26        1.53       15.92      8.32 o
  -4   4  26       70.66       68.78     21.27 o
  -2   4  26       17.94       17.64     10.02 o
   0   4  26       65.84       70.98     23.92 o
   2   4  26       85.60       65.74     35.05 o
   4   4  26       82.76       54.15     34.11 o
 -17   1  27       35.17       32.21     14.15 o
 -15   1  27        0.23       15.47     12.26 o
 -13   1  27       22.41       42.96     18.32 o
 -11   1  27        0.45        9.29      8.44 o
  -9   1  27       52.98       48.36     16.54 o
  -7   1  27       11.66       18.73     10.96 o
  -5   1  27       21.77       34.55     13.56 o
  -3   1  27       80.40       57.56     19.72 o
  -1   1  27       37.93       32.48      9.48 o
   1   1  27       16.31       21.63     14.52 o
   3   1  27        0.57       11.33      8.22 o
   5   1  27       11.51        7.44      9.95 o
   7   1  27        9.00        4.40     10.53 o
 -16   2  27        5.65       -0.49     12.25 o
 -14   2  27       84.87       83.39     24.96 o
 -12   2  27        2.85        6.88     13.88 o
 -10   2  27       18.39       23.84      9.60 o
  -8   2  27        0.06       13.48      9.39 o
  -6   2  27       16.97       16.54     10.24 o
  -4   2  27       96.13       70.34     17.34 o
  -2   2  27       29.60       27.59     11.31 o
   0   2  27       12.03       23.12      9.14 o
   2   2  27        0.66       11.64      9.71 o
   4   2  27       94.67       89.86     26.65 o
   6   2  27        6.76       24.98     12.68 o
 -13   3  27       57.49       46.72     17.69 o
 -11   3  27      192.95      229.07     28.60 o
  -9   3  27        2.26       14.16      9.49 o
  -7   3  27        1.26        7.63     11.34 o
  -5   3  27       75.69       54.77     16.58 o
  -3   3  27       26.02       30.72      9.41 o
  -1   3  27       17.78       31.34     10.94 o
   1   3  27       88.74       94.21     26.46 o
   3   3  27        0.10        9.39      9.15 o
  -6   4  27       82.38       79.77     18.11 o
  -4   4  27       81.80       88.93     24.27 o
 -14   0  28       55.60       38.17     21.35 o
 -12   0  28      215.99      171.87     59.03 o
 -10   0  28        7.94       17.71     12.46 o
  -8   0  28       86.01       88.40     31.78 o
  -6   0  28       66.69       56.10     19.87 o
  -4   0  28      112.81      118.51     36.96 o
  -2   0  28        5.78        8.28     17.83 o
   0   0  28       18.74       23.73     18.41 o
   2   0  28       40.60       -0.41     25.68 o
   4   0  28       31.75       57.17     20.09 o
 -15   1  28       57.82       79.02     26.22 o
 -13   1  28        7.42       11.25     12.73 o
 -11   1  28       42.98       37.02     20.61 o
  -9   1  28       46.69       37.88     13.75 o
  -7   1  28       25.50       32.68     11.30 o
  -5   1  28       17.76       24.09     11.64 o
  -3   1  28        4.11       15.69      8.30 o
  -1   1  28      119.58       94.78     24.11 o
   1   1  28        0.30        8.77      8.68 o
   3   1  28        0.79       -2.04     11.29 o
 -12   2  28      120.51       94.94     23.21 o
 -10   2  28       26.18       33.74     12.50 o
  -8   2  28        1.31       20.64     12.56 o
  -6   2  28       21.51       15.52      8.62 o
  -4   2  28        2.05        7.36     11.92 o
  -2   2  28      168.15      172.82     43.33 o
   0   2  28        2.96       12.17      8.78 o
   2   2  28       20.71        9.23     11.03 o
  -7   3  28        1.85       10.36      8.62 o
  -5   3  28       27.92       22.52     14.52 o
  -3   3  28      169.72      154.59     40.13 o
  -9   1  29       10.06       13.69      7.61 o
  -7   1  29       10.14       21.86     12.24 o
  -5   1  29      134.34      103.43     30.66 o
  -3   1  29      115.40      105.93     26.43 o
 
